# Supplementary material for: Biogeography of the ecosystems of the healthy human body
Source: Genome Biol. 2013 Jan 14;14(1):R1. doi: 10.1186/gb-2013-14-1-r1 (PMC4054670; doi:10.1186/gb-2013-14-1-r1)
Supplement: Additional file 2 — Table S1. P values of the pair-wised student's t-test of richness (sheet 1) and Shannon diversity (sheet 2) for 22 habitats. Table S2: The variation of the top 20 most abundant phyla (sheet 1) and genera (sheet 2). The range and quartiles of each taxon's relative abundance within a habitat are listed. Table S3. Correlation of time interval and bacterial community variation between visits. The time intervals between visits for 18 body sites are listed. Temporal stability of bacterial community varies with habitats, indicated by the Spearman correlation coefficient in column 5. There is no strong correlation between the time interval and bacterial variation between visits as shown by the Spearman correlation coefficient in column 7. There is a weak correlation for left retroauricular crease and tongue. Table S4. Comparison of the HMP data with other datasets. [file gb-2013-14-1-r1-S2.XLS]

## Sheet: Table S1 richness pvalue
	Anterior nares	Buccal mucosa	Hard palate	Keratinized gingiva	Left antecubital fossa	Left retroauricular crease	Mid vagina	Palatine tonsils	Posterior fornix	Right antecubital fossa	Right retroauricular crease	Saliva	Stool	Subgingival plaque	Supragingival plaque	Throat	Tongue dorsum	Vaginal introitus	Preterm baby stool	Penis	Urine	Conjunctiva
Anterior nares	1	9.57258e-07	5.75479e-23	0.00457354	2.99091e-17	2.45113e-06	5.41733e-22	2.16123e-26	1.98046e-46	6.86421e-16	1.04402e-06	2.87854e-58	0.000426077	3.10917e-43	2.47503e-28	6.15337e-28	6.72919e-13	1.10786e-14	0.000228537	1	0.584662	0.00674295
Buccal mucosa	9.57258e-07	1	1.51625e-09	3.58199e-28	3.28915e-12	6.91892e-25	3.08438e-43	4.54216e-13	4.29685e-87	2.03512e-10	1.06051e-25	4.62477e-56	1	6.06897e-33	5.85252e-15	1.19385e-14	0.318642	2.4215e-35	5.44473e-06	1	1	0.0639833
Hard palate	5.75479e-23	1.51625e-09	1	1.26105e-60	1.89436e-07	6.38786e-45	7.57412e-58	1	6.78133e-109	1.99849e-05	4.06999e-46	3.8921e-29	1.91497e-13	1.76719e-10	0.66059	1	3.25589e-06	1.4073e-50	3.03669e-07	0.130437	1	0.551451
Keratinized gingiva	0.00457354	3.58199e-28	1.26105e-60	1	2.68193e-20	0.07207	6.67949e-17	9.12648e-72	2.23987e-53	1.07918e-19	0.0382888	5.15842e-120	2.65456e-21	2.19743e-91	1.77524e-66	8.38804e-69	4.4981e-51	2.09829e-09	0.0141657	0.582228	0.0910492	0.00179788
Left antecubital fossa	2.99091e-17	3.28915e-12	1.89436e-07	2.68193e-20	1	3.79157e-23	4.13839e-28	6.20852e-07	7.00284e-31	1	2.54581e-23	0.603002	2.61835e-13	0.00442816	6.44899e-06	2.71843e-06	9.46169e-11	1.04649e-25	2.06753e-18	7.89176e-07	0.0696006	1
Left retroauricular crease	2.45113e-06	6.91892e-25	6.38786e-45	0.07207	3.79157e-23	1	7.34499e-06	1.60714e-48	3.07768e-22	1.27483e-22	1	1.15382e-78	1.91888e-20	2.78059e-65	1.43197e-50	4.37657e-50	7.86301e-34	0.107301	0.442225	0.0595886	0.0201337	0.000590593
Mid vagina	5.41733e-22	3.08438e-43	7.57412e-58	6.67949e-17	4.13839e-28	7.34499e-06	1	1.72308e-58	8.91218e-06	1.38071e-28	1.58725e-05	3.64362e-76	1.18171e-39	1.55269e-71	4.27057e-63	4.63319e-61	8.87514e-47	0.197951	1	0.000299788	0.000806406	7.49853e-05
Palatine tonsils	2.16123e-26	4.54216e-13	1	9.12648e-72	6.20852e-07	1.60714e-48	1.72308e-58	1	7.49661e-113	6.43431e-05	7.58829e-50	7.92014e-29	1.53658e-17	3.40341e-09	1	1	6.64671e-10	1.50469e-51	3.55963e-07	0.0737686	1	0.710309
Posterior fornix	1.98046e-46	4.29685e-87	6.78133e-109	2.23987e-53	7.00284e-31	3.07768e-22	8.91218e-06	7.49661e-113	1	2.76984e-32	9.45304e-22	4.10973e-135	6.61299e-83	2.07516e-127	1.49692e-114	1.07281e-112	1.86135e-96	2.40337e-13	0.031782	8.44147e-06	7.86983e-05	1.84862e-05
Right antecubital fossa	6.86421e-16	2.03512e-10	1.99849e-05	1.07918e-19	1	1.27483e-22	1.38071e-28	6.43431e-05	2.76984e-32	1	8.00292e-23	1	1.29342e-11	0.210282	0.000624077	0.000272941	6.89679e-09	8.81568e-26	3.14139e-17	1.3048e-05	0.316374	1
Right retroauricular crease	1.04402e-06	1.06051e-25	4.06999e-46	0.0382888	2.54581e-23	1	1.58725e-05	7.58829e-50	9.45304e-22	8.00292e-23	1	1.08303e-80	3.59147e-21	7.05828e-67	7.88926e-52	2.19482e-51	6.62447e-35	0.174989	0.552891	0.0505587	0.0181819	0.000551671
Saliva	2.87854e-58	4.62477e-56	3.8921e-29	5.15842e-120	0.603002	1.15382e-78	3.64362e-76	7.92014e-29	4.10973e-135	1	1.08303e-80	1	9.08803e-62	2.47095e-05	1.44385e-18	2.28082e-22	3.94223e-61	9.22244e-70	1.12961e-08	6.46021e-05	0.568289	1
Stool	0.000426077	1	1.91497e-13	2.65456e-21	2.61835e-13	1.91888e-20	1.18171e-39	1.53658e-17	6.61299e-83	1.29342e-11	3.59147e-21	9.08803e-62	1	3.5862e-38	2.98713e-19	4.5423e-19	0.00122216	1.53764e-31	1.09849e-05	1	1	0.0390721
Subgingival plaque	3.10917e-43	6.06897e-33	1.76719e-10	2.19743e-91	0.00442816	2.78059e-65	1.55269e-71	3.40341e-09	2.07516e-127	0.210282	7.05828e-67	2.47095e-05	3.5862e-38	1	0.000129077	3.51184e-06	7.094e-32	1.15971e-64	2.11815e-08	0.00117585	1	1
Supragingival plaque	2.47503e-28	5.85252e-15	0.66059	1.77524e-66	6.44899e-06	1.43197e-50	4.27057e-63	1	1.49692e-114	0.000624077	7.88926e-52	1.44385e-18	2.98713e-19	0.000129077	1	1	9.98771e-12	9.33894e-56	8.24883e-08	0.029294	1	1
Throat	6.15337e-28	1.19385e-14	1	8.38804e-69	2.71843e-06	4.37657e-50	4.63319e-61	1	1.07281e-112	0.000272941	2.19482e-51	2.28082e-22	4.5423e-19	3.51184e-06	1	1	1.73896e-11	5.87668e-54	1.63291e-07	0.0407242	1	0.937693
Tongue dorsum	6.72919e-13	0.318642	3.25589e-06	4.4981e-51	9.46169e-11	7.86301e-34	8.87514e-47	6.64671e-10	1.86135e-96	6.89679e-09	6.62447e-35	3.94223e-61	0.00122216	7.094e-32	9.98771e-12	1.73896e-11	1	7.98711e-40	5.10346e-06	1	1	0.127758
Vaginal introitus	1.10786e-14	2.4215e-35	1.4073e-50	2.09829e-09	1.04649e-25	0.107301	0.197951	1.50469e-51	2.40337e-13	8.81568e-26	0.174989	9.22244e-70	1.53764e-31	1.15971e-64	9.33894e-56	5.87668e-54	7.98711e-40	1	1	0.00340337	0.00354682	0.000195213
Preterm baby stool	0.000228537	5.44473e-06	3.03669e-07	0.0141657	2.06753e-18	0.442225	1	3.55963e-07	0.031782	3.14139e-17	0.552891	1.12961e-08	1.09849e-05	2.11815e-08	8.24883e-08	1.63291e-07	5.10346e-06	1	1	0.00235556	0.00211819	0.000105364
Penis	1	1	0.130437	0.582228	7.89176e-07	0.0595886	0.000299788	0.0737686	8.44147e-06	1.3048e-05	0.0505587	6.46021e-05	1	0.00117585	0.029294	0.0407242	1	0.00340337	0.00235556	1	1	0.0283219
Urine	0.584662	1	1	0.0910492	0.0696006	0.0201337	0.000806406	1	7.86983e-05	0.316374	0.0181819	0.568289	1	1	1	1	1	0.00354682	0.00211819	1	1	1
Conjunctiva	0.00674295	0.0639833	0.551451	0.00179788	1	0.000590593	7.49853e-05	0.710309	1.84862e-05	1	0.000551671	1	0.0390721	1	1	0.937693	0.127758	0.000195213	0.000105364	0.0283219	1	1

## Sheet: Table S1 shannony pvalue
	Anterior nares	Keratinized gingiva	Buccal mucosa	Hard palate	Left antecubital fossa	Left retroauricular crease	Mid vagina	Palatine tonsils	Posterior fornix	Right antecubital fossa	Right retroauricular crease	Saliva	Stool	Subgingival plaque	Supragingival plaque	Throat	Tongue dorsum	Vaginal introitus	Preterm baby stool	Penis	Urine	Conjunctiva
Anterior nares	1	0.295832	7.43224e-05	3.77281e-29	6.80845e-05	1.60071e-29	2.6812e-33	1.25108e-61	1.65016e-48	0.000304346	1.7362e-21	5.47031e-86	5.7088e-05	2.11551e-81	9.58e-77	3.33939e-52	5.94531e-58	2.01626e-18	1	1	0.706128	0.00154713
Keratinized gingiva	0.295832	1	0.698734	4.56334e-19	0.00616664	2.89422e-38	3.69911e-38	6.61102e-50	2.21811e-54	0.036316	4.9468e-29	2.00377e-78	0.224726	3.30949e-72	2.17094e-66	9.64727e-41	1.44203e-46	3.98192e-22	1	0.642158	1	0.00518669
Buccal mucosa	7.43224e-05	0.698734	1	3.10878e-12	0.154197	2.86016e-47	4.14644e-42	1.6429e-40	1.20857e-58	0.845863	6.61693e-37	2.06044e-69	1	6.63458e-63	6.3889e-57	4.73559e-32	3.70653e-37	2.29088e-25	0.426299	0.136665	1	0.0156345
Hard palate	3.77281e-29	4.56334e-19	3.10878e-12	1	1	1.91451e-79	3.10225e-54	2.59329e-11	6.80475e-72	1	1.63772e-65	8.27189e-40	3.57479e-07	9.50351e-32	2.54536e-25	5.83072e-07	3.66756e-08	1.69301e-35	0.00661061	0.000564808	1	0.716221
Left antecubital fossa	6.80845e-05	0.00616664	0.154197	1	1	1.77882e-17	1.30997e-25	0.00744161	4.25582e-29	1	4.45338e-16	7.89337e-08	0.560635	1.73456e-06	1.89595e-05	0.0386115	0.0551989	4.50204e-20	0.014235	0.00332431	1	0.458167
Left retroauricular crease	1.60071e-29	2.89422e-38	2.86016e-47	1.91451e-79	1.77882e-17	1	9.19681e-08	2.21252e-107	3.3744e-17	3.81363e-19	1	1.16764e-120	2.87937e-41	2.51488e-119	1.42057e-117	2.17483e-100	2.80309e-101	0.22196	0.13265	0.272955	0.000108494	5.79641e-06
Mid vagina	2.6812e-33	3.69911e-38	4.14644e-42	3.10225e-54	1.30997e-25	9.19681e-08	1	2.36515e-59	0.503358	1.8181e-28	2.98091e-09	9.85213e-62	1.44312e-43	1.27974e-61	1.25417e-61	4.79976e-61	3.53499e-55	0.380692	0.000939649	0.000451434	4.30462e-07	1.61948e-07
Palatine tonsils	1.25108e-61	6.61102e-50	1.6429e-40	2.59329e-11	0.00744161	2.21252e-107	2.36515e-59	1	2.86774e-75	2.64671e-05	1.05692e-89	3.12127e-17	1.83473e-26	1.62616e-09	6.45346e-05	1	0.78078	3.08347e-41	0.000494837	1.05254e-05	0.0950897	1
Posterior fornix	1.65016e-48	2.21811e-54	1.20857e-58	6.80475e-72	4.25582e-29	3.3744e-17	0.503358	2.86774e-75	1	3.05516e-33	7.97652e-19	5.97276e-75	2.26169e-60	8.24276e-76	1.04346e-76	6.37374e-79	7.69865e-69	0.00022048	0.000225342	3.65796e-05	8.71453e-08	7.40171e-08
Right antecubital fossa	0.000304346	0.036316	0.845863	1	1	3.81363e-19	1.8181e-28	2.64671e-05	3.05516e-33	1	2.57173e-17	8.07948e-12	1	4.00679e-10	8.80017e-09	0.000292819	0.000415812	3.59377e-21	0.0439351	0.0116187	1	0.161022
Right retroauricular crease	1.7362e-21	4.9468e-29	6.61693e-37	1.63772e-65	4.45338e-16	1	2.98091e-09	1.05692e-89	7.97652e-19	2.57173e-17	1	1.53395e-103	2.09356e-33	2.24282e-101	3.17118e-99	1.00205e-84	2.09029e-84	0.0278849	0.292022	0.69236	0.000239936	8.47126e-06
Saliva	5.47031e-86	2.00377e-78	2.06044e-69	8.27189e-40	7.89337e-08	1.16764e-120	9.85213e-62	3.12127e-17	5.97276e-75	8.07948e-12	1.53395e-103	1	7.75482e-49	0.209224	0.000274316	7.65658e-17	3.73888e-32	4.94493e-45	7.48784e-05	4.53527e-07	0.00189332	1
Stool	5.7088e-05	0.224726	1	3.57479e-07	0.560635	2.87937e-41	1.44312e-43	1.83473e-26	2.26169e-60	1	2.09356e-33	7.75482e-49	1	2.48533e-43	1.12237e-38	2.40263e-21	3.03094e-23	2.4643e-26	0.260334	0.0779016	1	0.0245558
Subgingival plaque	2.11551e-81	3.30949e-72	6.63458e-63	9.50351e-32	1.73456e-06	2.51488e-119	1.27974e-61	1.62616e-09	8.24276e-76	4.00679e-10	2.24282e-101	0.209224	2.48533e-43	1	1	2.03404e-10	5.98531e-20	2.39979e-44	0.000113501	9.29765e-07	0.00489534	1
Supragingival plaque	9.58e-77	2.17094e-66	6.3889e-57	2.54536e-25	1.89595e-05	1.42057e-117	1.25417e-61	6.45346e-05	1.04346e-76	8.80017e-09	3.17118e-99	0.000274316	1.12237e-38	1	1	3.04168e-06	4.42856e-12	8.04952e-44	0.00015999	1.67922e-06	0.0106039	1
Throat	3.33939e-52	9.64727e-41	4.73559e-32	5.83072e-07	0.0386115	2.17483e-100	4.79976e-61	1	6.37374e-79	0.000292819	1.00205e-84	7.65658e-17	2.40263e-21	2.03404e-10	3.04168e-06	1	1	1.73315e-41	0.000643082	1.74517e-05	0.183642	1
Tongue dorsum	5.94531e-58	1.44203e-46	3.70653e-37	3.66756e-08	0.0551989	2.80309e-101	3.53499e-55	0.78078	7.69865e-69	0.000415812	2.09029e-84	3.73888e-32	3.03094e-23	5.98531e-20	4.42856e-12	1	1	8.95322e-39	0.000916945	2.56125e-05	0.230841	1
Vaginal introitus	2.01626e-18	3.98192e-22	2.29088e-25	1.69301e-35	4.50204e-20	0.22196	0.380692	3.08347e-41	0.00022048	3.59377e-21	0.0278849	4.94493e-45	2.4643e-26	2.39979e-44	8.04952e-44	1.73315e-41	8.95322e-39	1	0.0101231	0.0157024	5.10894e-06	5.11098e-07
Preterm baby stool	1	1	0.426299	0.00661061	0.014235	0.13265	0.000939649	0.000494837	0.000225342	0.0439351	0.292022	7.48784e-05	0.260334	0.000113501	0.00015999	0.000643082	0.000916945	0.0101231	1	1	0.367098	0.000689732
Penis	1	0.642158	0.136665	0.000564808	0.00332431	0.272955	0.000451434	1.05254e-05	3.65796e-05	0.0116187	0.69236	4.53527e-07	0.0779016	9.29765e-07	1.67922e-06	1.74517e-05	2.56125e-05	0.0157024	1	1	0.175955	0.000248784
Urine	0.706128	1	1	1	1	0.000108494	4.30462e-07	0.0950897	8.71453e-08	1	0.000239936	0.00189332	1	0.00489534	0.0106039	0.183642	0.230841	5.10894e-06	0.367098	0.175955	1	0.233616
Conjunctiva	0.00154713	0.00518669	0.0156345	0.716221	0.458167	5.79641e-06	1.61948e-07	1	7.40171e-08	0.161022	8.47126e-06	1	0.0245558	1	1	1	1	5.11098e-07	0.000689732	0.000248784	0.233616	1

## Sheet: Table S2 genus
Anterior nares
	Bacteria_._Actinobacteria_._Actinobacteria_._Actinomycetales_._Corynebacteriaceae_._Corynebacterium	Bacteria_._Actinobacteria_._Actinobacteria_._Actinomycetales_._Propionibacteriaceae_._Propionibacterium	Bacteria_._Firmicutes_._Bacilli_._Bacillales_._Staphylococcaceae_._Staphylococcus	Bacteria_._Proteobacteria_._Gammaproteobacteria_._Pseudomonadales_._Moraxellaceae_._Moraxella	Bacteria_._Firmicutes_._Bacilli_._Lactobacillales_._Carnobacteriaceae_._Dolosigranulum	Bacteria_._Firmicutes_._Bacilli_._Lactobacillales_._Streptococcaceae_._Streptococcus	Bacteria_._Firmicutes_._Clostridia_._Clostridiales_._Incertae_Sedis_XI_._Anaerococcus	Bacteria_._Firmicutes_._Clostridia_._Clostridiales_._Incertae_Sedis_XI_._Peptoniphilus	Bacteria_._Proteobacteria_._Betaproteobacteria_._Neisseriales_._Neisseriaceae_._Stenoxybacter	Bacteria_._Proteobacteria_._Betaproteobacteria_._Neisseriales_._Neisseriaceae_Unclassified	Bacteria_._Actinobacteria_._Actinobacteria_._Actinomycetales_Unclassified	Bacteria_._Firmicutes_._Clostridia_._Clostridiales_._Incertae_Sedis_XI_._Finegoldia	Bacteria_._Proteobacteria_._Gammaproteobacteria_._Enterobacteriales_._Enterobacteriaceae_._Enterobacter	Bacteria_._Actinobacteria_._Actinobacteria_._Actinomycetales_._Dietziaceae_._Dietzia	Bacteria_._Cyanobacteria_._Cyanobacteria_._Cyanobacteria_no_order_._Chloroplast_._Streptophyta	Bacteria_._Proteobacteria_._Betaproteobacteria_._Neisseriales_._Neisseriaceae_._Neisseria	Bacteria_._Proteobacteria_._Gammaproteobacteria_._Enterobacteriales_._Enterobacteriaceae_Unclassified	Bacteria_._Bacteroidetes_._Bacteroidia_._Bacteroidales_._Bacteroidaceae_._Bacteroides	Bacteria_._Bacteroidetes_._Bacteroidia_._Bacteroidales_._Prevotellaceae_._Prevotella	Bacteria_._Firmicutes_._Bacilli_._Lactobacillales_._Lactobacillaceae_._Lactobacillus
Min.	0	0.5025	0.4016	0	0	0	0	0	0	0	0	0	0	0	0	0	0	0	0	0
1st Qu.	15.11	12.94	6.52	0	0	0.2015	0.1004	0	0	0	0	0	0	0	0	0	0	0	0	0
Median	33.22	20.32	14.74	0	0	0.6027	0.9045	0.7004	0	0	0.201	0.1005	0	0.1007	0	0	0	0.1005	0.1003	0
3rd Qu.	48.54	29.8	26.45	0	1.41	1.783	2.612	2.612	0.2006	0.2749	0.7779	0.6766	0	0.5763	0.1008	0.2008	0.1004	0.4034	0.2016	0.1002
Max.	83.75	97.19	93.57	73.07	44.79	51.76	8.065	14.37	22.41	22.21	5.405	6.552	27.76	8.761	14.7	30.54	10.3	7.035	9.409	20.56
Buccal mucosa
	Bacteria_._Firmicutes_._Bacilli_._Lactobacillales_._Streptococcaceae_._Streptococcus	Bacteria_._Proteobacteria_._Gammaproteobacteria_._Pasteurellales_._Pasteurellaceae_._Haemophilus	Bacteria_._Firmicutes_._Bacilli_._Bacillales_._Staphylococcaceae_._Gemella	Bacteria_._Firmicutes_._Clostridia_._Clostridiales_._Veillonellaceae_._Veillonella	Bacteria_._Proteobacteria_._Betaproteobacteria_._Neisseriales_._Neisseriaceae_._Neisseria	Bacteria_._Bacteroidetes_._Bacteroidia_._Bacteroidales_._Porphyromonadaceae_._Porphyromonas	Bacteria_._Fusobacteria_._Fusobacteria_._Fusobacteriales_._Fusobacteriaceae_._Fusobacterium	Bacteria_._Proteobacteria_._Gammaproteobacteria_._Pasteurellales_._Pasteurellaceae_._Actinobacillus	Bacteria_._Bacteroidetes_._Bacteroidia_._Bacteroidales_._Prevotellaceae_._Prevotella	Bacteria_._Actinobacteria_._Actinobacteria_._Actinomycetales_._Actinomycetaceae_._Actinomyces	Bacteria_._Actinobacteria_._Actinobacteria_._Actinomycetales_._Micrococcaceae_._Rothia	Bacteria_._Proteobacteria_._Gammaproteobacteria_._Pasteurellales_._Pasteurellaceae_Unclassified	Bacteria_._Firmicutes_._Bacilli_._Lactobacillales_._Carnobacteriaceae_._Granulicatella	Bacteria_._Fusobacteria_._Fusobacteria_._Fusobacteriales_._Leptotrichiaceae_._Leptotrichia	Bacteria_._Bacteroidetes_._Flavobacteria_._Flavobacteriales_._Flavobacteriaceae_._Capnocytophaga	Bacteria_._Bacteroidetes_._Flavobacteria_._Flavobacteriales_._Flavobacteriaceae_Unclassified	Bacteria_._Proteobacteria_._Betaproteobacteria_._Burkholderiales_._Alcaligenaceae_._Derxia	Bacteria_._Proteobacteria_._Gammaproteobacteria_._Pasteurellales_._Pasteurellaceae_._Pasteurella	Bacteria_._Actinobacteria_._Actinobacteria_._Actinomycetales_._Corynebacteriaceae_._Corynebacterium	Bacteria_._Bacteroidetes_._Bacteroidia_._Bacteroidales_._Prevotellaceae_Unclassified
Min.	10.27	0	0.4	0	0	0	0	0	0	0	0	0	0	0	0	0	0	0	0	0
1st Qu.	42.08	4.544	2.331	1.106	0.9048	0.5018	0.6036	0.7032	0.5031	0.5001	0.1006	0.5034	0.4012	0.2017	0.2007	0.1006	0	0.1002	0	0
Median	52.41	8.588	4.819	2.12	2.004	1.557	1.704	1.612	1.307	1.003	0.5015	0.9027	0.8028	0.6036	0.4024	0.2016	0.1005	0.2004	0.1005	0.1006
3rd Qu.	66.1	13.09	9.041	4.591	4.104	3.204	3.68	3.082	2.815	2.279	2.077	1.475	1.506	1.305	1.004	0.5015	0.4015	0.3021	0.3012	0.4007
Max.	92.08	56.81	36.5	17.43	29.4	23.26	14.4	14.76	18.22	25.28	17.65	8.918	7.53	16.25	12.64	6.225	5.522	3.407	8.844	6.814
Hard palate
	Bacteria_._Firmicutes_._Bacilli_._Lactobacillales_._Streptococcaceae_._Streptococcus	Bacteria_._Bacteroidetes_._Bacteroidia_._Bacteroidales_._Prevotellaceae_._Prevotella	Bacteria_._Proteobacteria_._Gammaproteobacteria_._Pasteurellales_._Pasteurellaceae_._Haemophilus	Bacteria_._Firmicutes_._Clostridia_._Clostridiales_._Veillonellaceae_._Veillonella	Bacteria_._Proteobacteria_._Betaproteobacteria_._Neisseriales_._Neisseriaceae_._Neisseria	Bacteria_._Firmicutes_._Bacilli_._Bacillales_._Staphylococcaceae_._Gemella	Bacteria_._Actinobacteria_._Actinobacteria_._Actinomycetales_._Actinomycetaceae_._Actinomyces	Bacteria_._Bacteroidetes_._Bacteroidia_._Bacteroidales_._Porphyromonadaceae_._Porphyromonas	Bacteria_._Fusobacteria_._Fusobacteria_._Fusobacteriales_._Fusobacteriaceae_._Fusobacterium	Bacteria_._Firmicutes_._Bacilli_._Lactobacillales_._Carnobacteriaceae_._Granulicatella	Bacteria_._Proteobacteria_._Gammaproteobacteria_._Pasteurellales_._Pasteurellaceae_._Actinobacillus	Bacteria_._Actinobacteria_._Actinobacteria_._Actinomycetales_._Micrococcaceae_._Rothia	Bacteria_._Fusobacteria_._Fusobacteria_._Fusobacteriales_._Leptotrichiaceae_._Leptotrichia	Bacteria_._Proteobacteria_._Betaproteobacteria_._Neisseriales_._Neisseriaceae_._Simonsiella	Bacteria_._Proteobacteria_._Gammaproteobacteria_._Pasteurellales_._Pasteurellaceae_Unclassified	Bacteria_._Firmicutes_._Clostridia_._Clostridiales_._Lachnospiraceae_._Oribacterium	Bacteria_._Firmicutes_._Clostridia_._Clostridiales_._Lachnospiraceae_._Moryella	Bacteria_._Bacteroidetes_._Bacteroidia_._Bacteroidales_._Prevotellaceae_Unclassified	Bacteria_._Bacteroidetes_._Bacteroidia_._Bacteroidales_._Bacteroidaceae_._Bacteroides	Bacteria_._Firmicutes_._Clostridia_._Clostridiales_._Lachnospiraceae_._Syntrophococcus
Min.	10.94	0.3009	0.499	0	0	0	0	0	0.0999	0	0	0	0	0	0	0	0	0	0	0
1st Qu.	29.69	3.307	3.715	3.514	1.403	1.499	1.4	0.6018	0.8991	1.204	0.7	0.3009	0.3024	0	0.4012	0.3018	0.1004	0.1004	0	0.1006
Median	39.94	5.706	6.012	5.617	3.815	2.402	2.52	2.102	2.414	2.004	1.305	0.9054	0.8032	0	0.7028	0.6036	0.3	0.3006	0.1005	0.3009
3rd Qu.	54.31	10.35	8.844	8.149	7.15	4.217	4.523	4.93	4.427	2.811	2.41	2.2	1.707	0.1005	1.004	1.004	0.6993	0.7021	0.3006	0.6006
Max.	87.51	29.59	31.53	22.12	27.35	27.88	25.5	13.76	18.62	8.492	13.67	11.24	12.12	39.52	4.125	3.197	8.534	6.432	27.35	3.514
Keratinized gingiva
	Bacteria_._Firmicutes_._Bacilli_._Lactobacillales_._Streptococcaceae_._Streptococcus	Bacteria_._Proteobacteria_._Gammaproteobacteria_._Pasteurellales_._Pasteurellaceae_._Haemophilus	Bacteria_._Firmicutes_._Clostridia_._Clostridiales_._Veillonellaceae_._Veillonella	Bacteria_._Proteobacteria_._Gammaproteobacteria_._Pasteurellales_._Pasteurellaceae_._Actinobacillus	Bacteria_._Bacteroidetes_._Bacteroidia_._Bacteroidales_._Prevotellaceae_Unclassified	Bacteria_._Firmicutes_._Bacilli_._Bacillales_._Staphylococcaceae_._Gemella	Bacteria_._Bacteroidetes_._Bacteroidia_._Bacteroidales_._Porphyromonadaceae_._Porphyromonas	Bacteria_._Proteobacteria_._Gammaproteobacteria_._Pasteurellales_._Pasteurellaceae_Unclassified	Bacteria_._Fusobacteria_._Fusobacteria_._Fusobacteriales_._Fusobacteriaceae_._Fusobacterium	Bacteria_._Firmicutes_._Bacilli_._Lactobacillales_._Carnobacteriaceae_._Granulicatella	Bacteria_._Bacteroidetes_._Bacteroidia_._Bacteroidales_Unclassified	Bacteria_._Proteobacteria_._Betaproteobacteria_._Neisseriales_._Neisseriaceae_._Neisseria	Bacteria_._Bacteroidetes_._Bacteroidia_._Bacteroidales_._Prevotellaceae_._Prevotella	Bacteria_._Actinobacteria_._Actinobacteria_._Actinomycetales_._Actinomycetaceae_._Actinomyces	Bacteria_._Bacteroidetes_._Flavobacteria_._Flavobacteriales_._Flavobacteriaceae_Unclassified	Bacteria_._Bacteroidetes_._Flavobacteria_._Flavobacteriales_._Flavobacteriaceae_._Capnocytophaga	Bacteria_._Proteobacteria_._Epsilonproteobacteria_._Campylobacterales_._Campylobacteraceae_._Campylobacter	Bacteria_._Proteobacteria_._Gammaproteobacteria_._Pasteurellales_._Pasteurellaceae_._Pasteurella	Bacteria_._Fusobacteria_._Fusobacteria_._Fusobacteriales_._Leptotrichiaceae_._Leptotrichia	Bacteria_._Firmicutes_._Clostridia_._Clostridiales_._Veillonellaceae_._Selenomonas
Min.	6.807	0.9054	0	0	0	0	0	0.0999	0	0	0	0	0	0	0	0	0	0	0	0
1st Qu.	33.38	8.12	0.6003	0.8505	0	1.351	0.1003	0.8028	0.1005	0.2005	0	0.1003	0.1002	0	0.2003	0	0	0	0	0
Median	45.14	12.93	2.209	2.295	0.7021	2.906	1.102	1.702	0.6024	0.9009	0.3	0.4016	0.3009	0.1004	0.4012	0.1002	0	0.1005	0.1002	0
3rd Qu.	60.85	19.66	8.333	6.027	6.974	5.424	4.213	2.505	2.003	2.957	2.511	1.707	1.106	0.502	0.7028	0.401	0.3015	0.4008	0.2009	0.1002
Max.	96.08	58.06	23.02	39.46	33.94	16.9	29.41	13.67	18.2	15.39	22.17	32.46	8.9	8.225	3.514	13.19	9.419	6.006	4.618	17.28
Left antecubital fossa
	Bacteria_._Actinobacteria_._Actinobacteria_._Actinomycetales_._Propionibacteriaceae_._Propionibacterium	Bacteria_._Firmicutes_._Bacilli_._Bacillales_._Staphylococcaceae_._Staphylococcus	Bacteria_._Actinobacteria_._Actinobacteria_._Actinomycetales_._Corynebacteriaceae_._Corynebacterium	Bacteria_._Firmicutes_._Bacilli_._Lactobacillales_._Streptococcaceae_._Streptococcus	Bacteria_._Bacteroidetes_._Bacteroidia_._Bacteroidales_._Bacteroidaceae_._Bacteroides	Bacteria_._Proteobacteria_._Betaproteobacteria_._Burkholderiales_._Burkholderiaceae_._Ralstonia	Bacteria_._Cyanobacteria_._Cyanobacteria_._Cyanobacteria_no_order_._Chloroplast_._Streptophyta	Bacteria_._Bacteroidetes_._Bacteroidia_._Bacteroidales_._Prevotellaceae_._Prevotella	Bacteria_._Fusobacteria_._Fusobacteria_._Fusobacteriales_._Fusobacteriaceae_._Fusobacterium	Bacteria_._Proteobacteria_._Gammaproteobacteria_._Pseudomonadales_._Moraxellaceae_._Acinetobacter	Bacteria_._Firmicutes_._Clostridia_._Clostridiales_._Clostridiaceae_._Clostridium	Bacteria_._Firmicutes_._Bacilli_._Lactobacillales_._Lactobacillaceae_._Lactobacillus	Bacteria_._Actinobacteria_._Actinobacteria_._Actinomycetales_._Actinomycetaceae_._Actinomyces	Bacteria_._Proteobacteria_._Betaproteobacteria_._Neisseriales_._Neisseriaceae_._Neisseria	Bacteria_._Firmicutes_._Bacilli_._Lactobacillales_._Leuconostocaceae_._Weissella	Bacteria_._Bacteroidetes_._Bacteroidia_._Bacteroidales_._Porphyromonadaceae_._Parabacteroides	Bacteria_._Firmicutes_._Clostridia_._Clostridiales_._Lachnospiraceae_._Coprococcus	Bacteria_._Firmicutes_._Bacilli_._Bacillales_._Staphylococcaceae_._Gemella	Bacteria_._Firmicutes_._Clostridia_._Clostridiales_._Ruminococcaceae_._Faecalibacterium	Bacteria_._Firmicutes_._Clostridia_._Clostridiales_._Peptostreptococcaceae_._Sporacetigenium
Min.	2.515	0	0	0	0	0	0	0	0	0	0	0	0	0	0	0	0	0	0	0
1st Qu.	17.47	1.518	1.66	0.9542	0.8004	0	0	0.1012	0	0	0	0	0.1001	0	0	0	0	0	0	0
Median	32.1	3.737	3.607	2.102	1.61	0	0.1007	0.502	0.3018	0.1007	0	0.1004	0.3988	0.3006	0	0.1015	0.1011	0.2024	0.1003	0
3rd Qu.	65.12	6.974	9.187	4.972	3.71	0.1004	0.4028	1.198	1.207	0.5534	0	0.6064	0.7492	0.9005	0	0.7034	0.5544	0.8004	0.6045	0
Max.	94.15	92.85	43.57	27.82	18.08	49.8	34.92	9.538	7.615	16.93	55.41	12.14	12.1	13	54.41	5.706	7.344	4.518	9.274	25.75
Left retroauricular crease
	Bacteria_._Actinobacteria_._Actinobacteria_._Actinomycetales_._Propionibacteriaceae_._Propionibacterium	Bacteria_._Firmicutes_._Bacilli_._Bacillales_._Staphylococcaceae_._Staphylococcus	Bacteria_._Actinobacteria_._Actinobacteria_._Actinomycetales_._Corynebacteriaceae_._Corynebacterium	Bacteria_._Firmicutes_._Clostridia_._Clostridiales_._Incertae_Sedis_XI_._Anaerococcus	Bacteria_._Firmicutes_._Bacilli_._Lactobacillales_._Streptococcaceae_._Streptococcus	Bacteria_._Proteobacteria_._Betaproteobacteria_._Neisseriales_._Neisseriaceae_._Stenoxybacter	Bacteria_._Proteobacteria_._Betaproteobacteria_._Neisseriales_._Neisseriaceae_Unclassified	Bacteria_._Bacteroidetes_._Bacteroidia_._Bacteroidales_._Bacteroidaceae_._Bacteroides	Bacteria_._Cyanobacteria_._Cyanobacteria_._Cyanobacteria_no_order_._Chloroplast_._Streptophyta	Bacteria_._Proteobacteria_._Gammaproteobacteria_._Pseudomonadales_._Moraxellaceae_._Enhydrobacter	Bacteria_._Firmicutes_._Clostridia_._Clostridiales_._Incertae_Sedis_XI_._Finegoldia	Bacteria_._Firmicutes_._Clostridia_._Clostridiales_._Veillonellaceae_._Veillonella	Bacteria_._Bacteroidetes_._Bacteroidia_._Bacteroidales_._Prevotellaceae_._Prevotella	Bacteria_._Fusobacteria_._Fusobacteria_._Fusobacteriales_._Fusobacteriaceae_._Fusobacterium	Bacteria_._Proteobacteria_._Betaproteobacteria_._Burkholderiales_._Burkholderiaceae_._Ralstonia	Bacteria_._Proteobacteria_._Betaproteobacteria_._Neisseriales_._Neisseriaceae_._Neisseria	Bacteria_._Proteobacteria_._Epsilonproteobacteria_._Campylobacterales_._Helicobacteraceae_._Helicobacter	Bacteria_._Proteobacteria_._Betaproteobacteria_._Burkholderiales_._Comamonadaceae_._Delftia	Bacteria_._Firmicutes_._Bacilli_._Bacillales_._Staphylococcaceae_._Gemella	Bacteria_._Actinobacteria_._Actinobacteria_._Actinomycetales_._Actinomycetaceae_._Actinomyces
Min.	1.101	0	0	0	0	0	0	0	0	0	0	0	0	0	0	0	0	0	0	0
1st Qu.	46.78	4.605	0.3009	0	0.1003	0	0	0	0	0	0	0	0	0	0	0	0	0	0	0
Median	75.96	11.67	1.006	0	0.3006	0	0	0.1001	0	0	0	0	0	0	0	0	0	0	0	0
3rd Qu.	88.45	29.75	4.204	0.603	0.6085	0	0	0.3015	0.1004	0	0	0.1005	0.1007	0.1005	0	0.1005	0	0	0.1004	0.1004
Max.	99.2	82.58	54.78	31.75	12.46	27.11	18.71	8.945	25.1	41.06	40.22	4.496	3.804	6.7	8.735	3.04	20.32	16.65	4.2	3.85
Mid vagina
	Bacteria_._Firmicutes_._Bacilli_._Lactobacillales_._Lactobacillaceae_._Lactobacillus	Bacteria_._Actinobacteria_._Actinobacteria_._Bifidobacteriales_._Bifidobacteriaceae_._Gardnerella	Bacteria_._Bacteroidetes_._Bacteroidia_._Bacteroidales_._Prevotellaceae_._Prevotella	Bacteria_._Actinobacteria_._Actinobacteria_._Bifidobacteriales_._Bifidobacteriaceae_._Bifidobacterium	Bacteria_._Actinobacteria_._Actinobacteria_._Coriobacteriales_._Coriobacteriaceae_._Atopobium	Bacteria_._Fusobacteria_._Fusobacteria_._Fusobacteriales_._Leptotrichiaceae_._Sneathia	Bacteria_._Proteobacteria_._Betaproteobacteria_._Burkholderiales_._Burkholderiaceae_._Burkholderia	Bacteria_._Firmicutes_._Clostridia_._Clostridiales_._Veillonellaceae_._Megasphaera	Bacteria_._Firmicutes_._Clostridia_._Clostridiales_._Ruminococcaceae_._Acetivibrio	Bacteria_._Firmicutes_._Clostridia_._Clostridiales_Unclassified	Bacteria_._Firmicutes_._Clostridia_._Clostridiales_._Lachnospiraceae_Unclassified	Bacteria_._Firmicutes_._Clostridia_._Clostridiales_._Veillonellaceae_._Dialister	Bacteria_._Firmicutes_._Bacilli_._Lactobacillales_._Streptococcaceae_._Streptococcus	Bacteria_._Tenericutes_._Mollicutes_._Mycoplasmatales_._Mycoplasmataceae_._Ureaplasma	Bacteria_._Proteobacteria_._Betaproteobacteria_._Burkholderiales_._Oxalobacteraceae_._Herbaspirillum	Bacteria_._Firmicutes_._Clostridia_._Clostridiales_._Incertae_Sedis_XI_._Anaerococcus	Bacteria_._Actinobacteria_._Actinobacteria_._Actinomycetales_._Corynebacteriaceae_._Corynebacterium	Bacteria_._Firmicutes_._Clostridia_._Clostridiales_._Incertae_Sedis_XI_._Finegoldia	Bacteria_._Actinobacteria_._Actinobacteria_._Actinomycetales_._Mycobacteriaceae_._Mycobacterium	Bacteria_._Firmicutes_._Clostridia_._Clostridiales_._Clostridiaceae_._Clostridium
Min.	0	0	0	0	0	0	0	0	0	0	0	0	0	0	0	0	0	0	0	0
1st Qu.	89.89	0	0	0	0	0	0	0	0	0	0	0	0	0	0	0	0	0	0	0
Median	97.08	0	0	0	0	0	0	0	0	0	0	0	0	0	0	0	0	0	0	0
3rd Qu.	99.3	0.2004	0.6006	0	0	0	0	0	0	0.1003	0	0.1005	0.1002	0.0999	0	0.1003	0.1003	0.1003	0	0
Max.	99.9	63.53	51.15	95.99	25.08	36.37	39.28	9.829	18.39	16.58	16.78	4.714	9.164	6.219	6.513	4.523	8.844	4.5	5.305	2.111
Palatine tonsils
	Bacteria_._Firmicutes_._Bacilli_._Lactobacillales_._Streptococcaceae_._Streptococcus	Bacteria_._Bacteroidetes_._Bacteroidia_._Bacteroidales_._Prevotellaceae_._Prevotella	Bacteria_._Fusobacteria_._Fusobacteria_._Fusobacteriales_._Fusobacteriaceae_._Fusobacterium	Bacteria_._Firmicutes_._Clostridia_._Clostridiales_._Veillonellaceae_._Veillonella	Bacteria_._Proteobacteria_._Gammaproteobacteria_._Pasteurellales_._Pasteurellaceae_._Haemophilus	Bacteria_._Proteobacteria_._Betaproteobacteria_._Neisseriales_._Neisseriaceae_._Neisseria	Bacteria_._Fusobacteria_._Fusobacteria_._Fusobacteriales_._Leptotrichiaceae_._Leptotrichia	Bacteria_._Bacteroidetes_._Bacteroidia_._Bacteroidales_._Porphyromonadaceae_._Porphyromonas	Bacteria_._Actinobacteria_._Actinobacteria_._Actinomycetales_._Actinomycetaceae_._Actinomyces	Bacteria_._Firmicutes_._Bacilli_._Bacillales_._Staphylococcaceae_._Gemella	Bacteria_._Bacteroidetes_._Flavobacteria_._Flavobacteriales_._Flavobacteriaceae_._Capnocytophaga	Bacteria_._Proteobacteria_._Gammaproteobacteria_._Pasteurellales_._Pasteurellaceae_._Actinobacillus	Bacteria_._Firmicutes_._Clostridia_._Clostridiales_._Lachnospiraceae_._Moryella	Bacteria_._Firmicutes_._Bacilli_._Lactobacillales_._Carnobacteriaceae_._Granulicatella	Bacteria_._Firmicutes_._Clostridia_._Clostridiales_._Lachnospiraceae_._Oribacterium	Bacteria_._Bacteroidetes_._Bacteroidia_._Bacteroidales_._Prevotellaceae_Unclassified	Bacteria_._Proteobacteria_._Gammaproteobacteria_._Pasteurellales_._Pasteurellaceae_Unclassified	Bacteria_._Firmicutes_._Clostridia_._Clostridiales_._Lachnospiraceae_Unclassified	Bacteria_._Firmicutes_._Clostridia_._Clostridiales_._Lachnospiraceae_._Syntrophococcus	Bacteria_._Proteobacteria_._Epsilonproteobacteria_._Campylobacterales_._Campylobacteraceae_._Campylobacter
Min.	2.508	0.3003	0	0.3003	0	0	0	0	0	0	0	0	0	0	0	0	0	0	0	0
1st Qu.	10.59	4.867	4.404	4.867	2.204	0.7042	1.204	0.9045	1.254	0.5023	0.1005	0.3015	0.2008	0.5028	0.6015	0.2005	0.2511	0.3009	0.3011	0.1004
Median	18.96	9.81	8.6	7.631	4.819	2.705	2.508	2.803	2.705	1.307	0.4016	0.9054	0.6006	1.101	1.004	0.501	0.6024	0.7	0.6024	0.6012
3rd Qu.	30.35	16.78	13.68	10.84	9.383	7.075	6.466	5.536	5.205	2.704	1.707	2.155	1.602	1.808	1.606	1.103	1.305	1.205	1.304	1.103
Max.	87.98	42.7	36.24	28.21	25.03	40.82	25.68	33.33	16.05	11.62	14.79	12.14	8.835	7.924	5.305	21.18	7.638	5.12	4.413	5.823
Posterior fornix
	Bacteria_._Firmicutes_._Bacilli_._Lactobacillales_._Lactobacillaceae_._Lactobacillus	Bacteria_._Actinobacteria_._Actinobacteria_._Bifidobacteriales_._Bifidobacteriaceae_._Gardnerella	Bacteria_._Bacteroidetes_._Bacteroidia_._Bacteroidales_._Prevotellaceae_._Prevotella	Bacteria_._Actinobacteria_._Actinobacteria_._Bifidobacteriales_._Bifidobacteriaceae_._Bifidobacterium	Bacteria_._Fusobacteria_._Fusobacteria_._Fusobacteriales_._Leptotrichiaceae_._Sneathia	Bacteria_._Actinobacteria_._Actinobacteria_._Coriobacteriales_._Coriobacteriaceae_._Atopobium	Bacteria_._Firmicutes_._Clostridia_._Clostridiales_._Ruminococcaceae_._Acetivibrio	Bacteria_._Firmicutes_._Clostridia_._Clostridiales_._Veillonellaceae_._Megasphaera	Bacteria_._Firmicutes_._Clostridia_._Clostridiales_._Lachnospiraceae_Unclassified	Bacteria_._Firmicutes_._Clostridia_._Clostridiales_Unclassified	Bacteria_._Firmicutes_._Clostridia_._Clostridiales_._Veillonellaceae_._Dialister	Bacteria_._Firmicutes_._Bacilli_._Lactobacillales_._Streptococcaceae_._Streptococcus	Bacteria_._Tenericutes_._Mollicutes_._Mycoplasmatales_._Mycoplasmataceae_._Ureaplasma	Bacteria_._Firmicutes_._Clostridia_._Clostridiales_._Incertae_Sedis_XI_._Anaerococcus	Bacteria_._Firmicutes_._Clostridia_._Clostridiales_._Clostridiaceae_._Clostridium	Bacteria_._Actinobacteria_._Actinobacteria_._Actinomycetales_._Actinomycetaceae_._Mobiluncus	Bacteria_._Firmicutes_._Clostridia_._Clostridiales_._Lachnospiraceae_._Shuttleworthia	Bacteria_._Firmicutes_._Bacilli_._Lactobacillales_Unclassified	Bacteria_._Firmicutes_._Clostridia_._Clostridiales_._Incertae_Sedis_XI_._Parvimonas	Bacteria_._Firmicutes_._Clostridia_._Clostridiales_._Incertae_Sedis_XIV_._Howardella
Min.	0	0	0	0	0	0	0	0	0	0	0	0	0	0	0	0	0	0	0	0
1st Qu.	97.48	0	0	0	0	0	0	0	0	0	0	0	0	0	0	0	0	0	0	0
Median	99.4	0	0	0	0	0	0	0	0	0	0	0	0	0	0	0	0	0	0	0
3rd Qu.	99.7	0	0.1	0	0	0	0	0	0	0	0	0.1001	0	0	0	0	0	0.1002	0	0
Max.	100	61.66	63.03	92.89	41.28	27.15	15.18	9.829	22.85	20.64	3.1	4.805	6.112	3.904	2.302	7.136	6.413	0.3006	2.207	2.1
Right antecubital fossa
	Bacteria_._Actinobacteria_._Actinobacteria_._Actinomycetales_._Propionibacteriaceae_._Propionibacterium	Bacteria_._Firmicutes_._Bacilli_._Bacillales_._Staphylococcaceae_._Staphylococcus	Bacteria_._Actinobacteria_._Actinobacteria_._Actinomycetales_._Corynebacteriaceae_._Corynebacterium	Bacteria_._Firmicutes_._Bacilli_._Lactobacillales_._Streptococcaceae_._Streptococcus	Bacteria_._Bacteroidetes_._Bacteroidia_._Bacteroidales_._Bacteroidaceae_._Bacteroides	Bacteria_._Cyanobacteria_._Cyanobacteria_._Cyanobacteria_no_order_._Chloroplast_._Streptophyta	Bacteria_._Proteobacteria_._Betaproteobacteria_._Burkholderiales_._Burkholderiaceae_._Ralstonia	Bacteria_._Fusobacteria_._Fusobacteria_._Fusobacteriales_._Fusobacteriaceae_._Fusobacterium	Bacteria_._Firmicutes_._Bacilli_._Lactobacillales_._Lactobacillaceae_._Lactobacillus	Bacteria_._Proteobacteria_._Gammaproteobacteria_._Pasteurellales_._Pasteurellaceae_._Haemophilus	Bacteria_._Bacteroidetes_._Bacteroidia_._Bacteroidales_._Prevotellaceae_._Prevotella	Bacteria_._Firmicutes_._Bacilli_._Bacillales_._Staphylococcaceae_._Gemella	Bacteria_._Proteobacteria_._Gammaproteobacteria_._Pseudomonadales_._Moraxellaceae_._Enhydrobacter	Bacteria_._Proteobacteria_._Gammaproteobacteria_._Pseudomonadales_._Moraxellaceae_._Acinetobacter	Bacteria_._Proteobacteria_._Betaproteobacteria_._Burkholderiales_._Comamonadaceae_._Pelomonas	Bacteria_._Firmicutes_._Clostridia_._Clostridiales_._Peptostreptococcaceae_._Sporacetigenium	Bacteria_._Firmicutes_._Clostridia_._Clostridiales_._Incertae_Sedis_XI_._Anaerococcus	Bacteria_._Proteobacteria_._Alphaproteobacteria_._Caulobacterales_._Caulobacteraceae_._Brevundimonas	Bacteria_._Firmicutes_._Clostridia_._Clostridiales_._Veillonellaceae_._Veillonella	Bacteria_._Actinobacteria_._Actinobacteria_._Actinomycetales_._Actinomycetaceae_._Actinomyces
Min.	0.2014	0	0	0	0	0	0	0	0	0	0	0	0	0	0	0	0	0	0	0
1st Qu.	14.59	1.615	1.707	1.201	0.2023	0	0	0	0	0	0.0999	0	0	0	0	0	0	0	0	0.09985
Median	43.5	4.036	3.781	2.312	1.001	0.1006	0	0.2002	0	0.2018	0.3027	0.1011	0	0.2008	0	0	0.1016	0	0.1998	0.2026
3rd Qu.	61.7	9.27	7.275	5.686	3.45	0.8056	0.1503	0.7526	0.502	0.5976	0.8089	0.6511	0.1007	0.6009	0.2018	0	0.5056	0	0.504	0.8
Max.	98.09	86.12	55.97	56.8	25.57	90.12	40.1	13.63	12.3	19.54	9.091	10.58	38.24	8.753	19.44	23.12	9.839	20.79	6.471	4.283
Right retroauricular crease
	Bacteria_._Actinobacteria_._Actinobacteria_._Actinomycetales_._Propionibacteriaceae_._Propionibacterium	Bacteria_._Firmicutes_._Bacilli_._Bacillales_._Staphylococcaceae_._Staphylococcus	Bacteria_._Actinobacteria_._Actinobacteria_._Actinomycetales_._Corynebacteriaceae_._Corynebacterium	Bacteria_._Firmicutes_._Clostridia_._Clostridiales_._Incertae_Sedis_XI_._Anaerococcus	Bacteria_._Firmicutes_._Bacilli_._Lactobacillales_._Streptococcaceae_._Streptococcus	Bacteria_._Proteobacteria_._Betaproteobacteria_._Neisseriales_._Neisseriaceae_Unclassified	Bacteria_._Proteobacteria_._Betaproteobacteria_._Neisseriales_._Neisseriaceae_._Stenoxybacter	Bacteria_._Bacteroidetes_._Bacteroidia_._Bacteroidales_._Bacteroidaceae_._Bacteroides	Bacteria_._Firmicutes_._Clostridia_._Clostridiales_._Incertae_Sedis_XI_._Peptoniphilus	Bacteria_._Proteobacteria_._Gammaproteobacteria_._Pseudomonadales_._Moraxellaceae_._Enhydrobacter	Bacteria_._Proteobacteria_._Betaproteobacteria_._Burkholderiales_._Burkholderiaceae_._Ralstonia	Bacteria_._Cyanobacteria_._Cyanobacteria_._Cyanobacteria_no_order_._Chloroplast_._Streptophyta	Bacteria_._Bacteroidetes_._Bacteroidia_._Bacteroidales_._Prevotellaceae_._Prevotella	Bacteria_._Proteobacteria_._Epsilonproteobacteria_._Campylobacterales_._Helicobacteraceae_._Helicobacter	Bacteria_._Fusobacteria_._Fusobacteria_._Fusobacteriales_._Fusobacteriaceae_._Fusobacterium	Bacteria_._Proteobacteria_._Betaproteobacteria_._Burkholderiales_._Comamonadaceae_._Pelomonas	Bacteria_._Firmicutes_._Clostridia_._Clostridiales_._Incertae_Sedis_XI_._Finegoldia	Bacteria_._Proteobacteria_._Betaproteobacteria_._Neisseriales_._Neisseriaceae_._Neisseria	Bacteria_._Firmicutes_._Bacilli_._Bacillales_._Staphylococcaceae_._Gemella	Bacteria_._Proteobacteria_._Gammaproteobacteria_._Pasteurellales_._Pasteurellaceae_._Haemophilus
Min.	0.1998	0.1004	0	0	0	0	0	0	0	0	0	0	0	0	0	0	0	0	0	0
1st Qu.	30.53	5.337	0.202	0	0.0999	0	0	0	0	0	0	0	0	0	0	0	0	0	0	0
Median	70.59	13.43	1.204	0.1001	0.201	0	0	0.1003	0	0	0	0	0	0	0	0	0	0	0	0
3rd Qu.	88.65	29.83	4.121	1.106	0.6024	0	0	0.3006	0	0	0	0.1003	0.1005	0	0.1004	0	0	0.1005	0.1002	0
Max.	99.3	93.99	61.63	51.36	20.99	27.51	34.17	24.07	21.49	49.7	13.53	8.342	10.48	46.49	8.617	13.09	14.07	5.544	5.095	5.21
Saliva
	Bacteria_._Bacteroidetes_._Bacteroidia_._Bacteroidales_._Prevotellaceae_._Prevotella	Bacteria_._Firmicutes_._Bacilli_._Lactobacillales_._Streptococcaceae_._Streptococcus	Bacteria_._Firmicutes_._Clostridia_._Clostridiales_._Veillonellaceae_._Veillonella	Bacteria_._Proteobacteria_._Gammaproteobacteria_._Pasteurellales_._Pasteurellaceae_._Haemophilus	Bacteria_._Proteobacteria_._Betaproteobacteria_._Neisseriales_._Neisseriaceae_._Neisseria	Bacteria_._Fusobacteria_._Fusobacteria_._Fusobacteriales_._Fusobacteriaceae_._Fusobacterium	Bacteria_._Bacteroidetes_._Bacteroidia_._Bacteroidales_._Porphyromonadaceae_._Porphyromonas	Bacteria_._Firmicutes_._Clostridia_._Clostridiales_._Lachnospiraceae_._Oribacterium	Bacteria_._Firmicutes_._Clostridia_._Clostridiales_Unclassified	Bacteria_._Actinobacteria_._Actinobacteria_._Actinomycetales_._Actinomycetaceae_._Actinomyces	Bacteria_._Proteobacteria_._Gammaproteobacteria_._Pasteurellales_._Pasteurellaceae_._Actinobacillus	Bacteria_._Proteobacteria_._Epsilonproteobacteria_._Campylobacterales_._Campylobacteraceae_._Campylobacter	Bacteria_._Firmicutes_._Clostridia_._Clostridiales_._Veillonellaceae_._Centipeda	Bacteria_._Bacteroidetes_._Flavobacteria_._Flavobacteriales_._Flavobacteriaceae_._Capnocytophaga	Bacteria_._Fusobacteria_._Fusobacteria_._Fusobacteriales_._Leptotrichiaceae_._Leptotrichia	Bacteria_._Proteobacteria_._Gammaproteobacteria_._Pasteurellales_._Pasteurellaceae_Unclassified	Bacteria_._Firmicutes_._Bacilli_._Lactobacillales_._Carnobacteriaceae_._Granulicatella	Bacteria_._Bacteroidetes_._Bacteroidia_._Bacteroidales_._Prevotellaceae_Unclassified	Bacteria_._Firmicutes_._Clostridia_._Clostridiales_._Veillonellaceae_._Selenomonas	Bacteria_._Firmicutes_._Clostridia_._Clostridiales_._Veillonellaceae_._Megasphaera
Min.	2.309	1.802	3.009	0.6024	0	0.3018	0	0	0	0.1002	0.1002	0	0	0	0.1002	0.1003	0	0	0	0
1st Qu.	8.31	7.924	7.927	3.711	1.527	2.508	1.703	1.031	0.3996	1.001	0.9011	0.1007	0.2004	0.7028	0.7042	0.5018	0.5286	0.3266	0.2009	0.1004
Median	12.35	12.12	11.65	6.807	4.11	4.717	3.665	1.909	1.106	1.704	1.704	1.506	0.7025	1.207	1.303	0.9027	1.005	0.7028	0.5997	0.502
3rd Qu.	18.22	18.05	18.08	10.3	7.866	7.798	6.132	3.214	2.781	2.885	3.001	2.881	2.415	2.378	2.005	1.679	1.708	1.405	1.31	1.307
Max.	47.38	37.49	36.79	40.16	38.23	21.84	26.96	19.9	25.98	12.74	12.02	13.91	18.98	7.445	7.251	8.425	5.411	12.05	6.452	5.126
Stool
	Bacteria_._Bacteroidetes_._Bacteroidia_._Bacteroidales_._Bacteroidaceae_._Bacteroides	Bacteria_._Bacteroidetes_._Bacteroidia_._Bacteroidales_._Rikenellaceae_._Alistipes	Bacteria_._Firmicutes_._Clostridia_._Clostridiales_._Ruminococcaceae_._Faecalibacterium	Bacteria_._Bacteroidetes_._Bacteroidia_._Bacteroidales_._Porphyromonadaceae_._Parabacteroides	Bacteria_._Bacteroidetes_._Bacteroidia_._Bacteroidales_._Prevotellaceae_._Prevotella	Bacteria_._Firmicutes_._Clostridia_._Clostridiales_._Ruminococcaceae_._Oscillibacter	Bacteria_._Firmicutes_._Clostridia_._Clostridiales_._Lachnospiraceae_._Coprococcus	Bacteria_._Firmicutes_._Clostridia_._Clostridiales_._Lachnospiraceae_._Roseburia	Bacteria_._Firmicutes_._Clostridia_._Clostridiales_._Ruminococcaceae_._Ruminococcus	Bacteria_._Bacteroidetes_._Bacteroidia_._Bacteroidales_._Porphyromonadaceae_._Barnesiella	Bacteria_._Firmicutes_._Clostridia_._Clostridiales_Unclassified	Bacteria_._Firmicutes_._Clostridia_._Clostridiales_._Ruminococcaceae_._Subdoligranulum	Bacteria_._Firmicutes_._Clostridia_._Clostridiales_._Ruminococcaceae_Unclassified	Bacteria_._Firmicutes_._Clostridia_._Clostridiales_._Lachnospiraceae_Unclassified	Bacteria_._Firmicutes_._Clostridia_._Clostridiales_._Veillonellaceae_._Dialister	Bacteria_._Proteobacteria_._Betaproteobacteria_._Burkholderiales_._Alcaligenaceae_._Parasutterella	Bacteria_._Firmicutes_._Clostridia_._Clostridiales_._Veillonellaceae_._Phascolarctobacterium	Bacteria_._Firmicutes_._Clostridia_._Clostridiales_._Incertae_Sedis_XIV_._Blautia	Bacteria_._Proteobacteria_._Betaproteobacteria_._Burkholderiales_._Alcaligenaceae_._Sutterella	Bacteria_._Bacteroidetes_._Bacteroidia_._Bacteroidales_._Prevotellaceae_._Paraprevotella
Min.	1.304	0	0	0	0	0	0.1	0	0	0	0	0	0	0	0	0	0	0	0	0
1st Qu.	30.52	1.406	0.9036	1.102	0	0.6018	1.003	0.6018	0.1003	0	0.3996	0.2004	0.3009	0.6006	0	0	0	0.3003	0	0
Median	50.55	3.92	2.52	2.7	0	1.805	1.813	1.506	0.8008	0.402	0.9018	0.6042	0.9063	1.104	0	0.1003	0.2006	0.6	0	0
3rd Qu.	68.3	6.807	5.405	5.594	0.3996	3.823	3.614	3.213	2.703	2.613	2.52	2.006	2.111	2.207	0.8048	0.9054	1.101	1.003	0.6036	0
Max.	98.2	42.48	26.95	30.12	74.92	24.17	14.04	17.65	58.27	22.1	25.75	25.2	10.93	8.551	28.84	19.08	11.04	9.091	12.75	19.88
Subgingival plaque
	Bacteria_._Fusobacteria_._Fusobacteria_._Fusobacteriales_._Fusobacteriaceae_._Fusobacterium	Bacteria_._Firmicutes_._Bacilli_._Lactobacillales_._Streptococcaceae_._Streptococcus	Bacteria_._Bacteroidetes_._Bacteroidia_._Bacteroidales_._Prevotellaceae_._Prevotella	Bacteria_._Bacteroidetes_._Flavobacteria_._Flavobacteriales_._Flavobacteriaceae_._Capnocytophaga	Bacteria_._Actinobacteria_._Actinobacteria_._Actinomycetales_._Corynebacteriaceae_._Corynebacterium	Bacteria_._Actinobacteria_._Actinobacteria_._Actinomycetales_._Actinomycetaceae_._Actinomyces	Bacteria_._Proteobacteria_._Betaproteobacteria_._Neisseriales_._Neisseriaceae_._Neisseria	Bacteria_._Firmicutes_._Clostridia_._Clostridiales_._Veillonellaceae_._Veillonella	Bacteria_._Fusobacteria_._Fusobacteria_._Fusobacteriales_._Leptotrichiaceae_._Leptotrichia	Bacteria_._Bacteroidetes_._Bacteroidia_._Bacteroidales_._Porphyromonadaceae_._Porphyromonas	Bacteria_._Proteobacteria_._Gammaproteobacteria_._Pasteurellales_._Pasteurellaceae_._Haemophilus	Bacteria_._Actinobacteria_._Actinobacteria_._Actinomycetales_._Micrococcaceae_._Rothia	Bacteria_._Spirochaetes_._Spirochaetes_._Spirochaetales_._Spirochaetaceae_._Treponema	Bacteria_._Firmicutes_._Clostridia_._Clostridiales_._Veillonellaceae_._Selenomonas	Bacteria_._Proteobacteria_._Betaproteobacteria_._Neisseriales_._Neisseriaceae_._Kingella	Bacteria_._Proteobacteria_._Betaproteobacteria_._Burkholderiales_._Alcaligenaceae_._Derxia	Bacteria_._Proteobacteria_._Gammaproteobacteria_._Pasteurellales_._Pasteurellaceae_._Aggregatibacter	Bacteria_._Proteobacteria_._Gammaproteobacteria_._Pasteurellales_._Pasteurellaceae_._Actinobacillus	Bacteria_._Proteobacteria_._Epsilonproteobacteria_._Campylobacterales_._Campylobacteraceae_._Campylobacter	Bacteria_._Bacteroidetes_._Flavobacteria_._Flavobacteriales_._Flavobacteriaceae_Unclassified
Min.	0.2004	0.3015	0	0.1005	0	0.201	0	0	0	0	0	0	0	0	0	0	0	0	0	0
1st Qu.	5.115	5.316	2.305	3.8	2.817	2.305	0.9045	0.9027	1	0.5025	0.501	0.402	0	0.4004	0.5	0.1002	0.1003	0.2006	0.1005	0.201
Median	11.43	8.909	6.432	7.553	6.533	4.6	2.608	2.405	2.493	2.314	1.511	1.305	0.8016	1.205	0.9054	0.5015	0.6042	0.6018	0.7014	0.4028
3rd Qu.	17.25	13.73	11.26	10.94	11.49	9.218	5.906	4.79	5.327	5.4	3.629	3.003	2.618	2.903	1.608	1.61	1.605	1.109	1.403	0.9018
Max.	37.88	69.05	53.51	26.9	29.81	44.44	39.78	40.82	18.83	19.88	18.27	24.04	26.16	9.265	14.13	14.41	10.25	15.76	3.92	3.21
Supragingival plaque
	Bacteria_._Firmicutes_._Bacilli_._Lactobacillales_._Streptococcaceae_._Streptococcus	Bacteria_._Actinobacteria_._Actinobacteria_._Actinomycetales_._Corynebacteriaceae_._Corynebacterium	Bacteria_._Bacteroidetes_._Flavobacteria_._Flavobacteriales_._Flavobacteriaceae_._Capnocytophaga	Bacteria_._Actinobacteria_._Actinobacteria_._Actinomycetales_._Actinomycetaceae_._Actinomyces	Bacteria_._Proteobacteria_._Betaproteobacteria_._Neisseriales_._Neisseriaceae_._Neisseria	Bacteria_._Fusobacteria_._Fusobacteria_._Fusobacteriales_._Fusobacteriaceae_._Fusobacterium	Bacteria_._Fusobacteria_._Fusobacteria_._Fusobacteriales_._Leptotrichiaceae_._Leptotrichia	Bacteria_._Proteobacteria_._Gammaproteobacteria_._Pasteurellales_._Pasteurellaceae_._Haemophilus	Bacteria_._Actinobacteria_._Actinobacteria_._Actinomycetales_._Micrococcaceae_._Rothia	Bacteria_._Firmicutes_._Clostridia_._Clostridiales_._Veillonellaceae_._Veillonella	Bacteria_._Bacteroidetes_._Bacteroidia_._Bacteroidales_._Prevotellaceae_._Prevotella	Bacteria_._Bacteroidetes_._Bacteroidia_._Bacteroidales_._Porphyromonadaceae_._Porphyromonas	Bacteria_._Proteobacteria_._Betaproteobacteria_._Burkholderiales_._Alcaligenaceae_._Derxia	Bacteria_._Proteobacteria_._Betaproteobacteria_._Neisseriales_._Neisseriaceae_._Kingella	Bacteria_._Proteobacteria_._Gammaproteobacteria_._Pasteurellales_._Pasteurellaceae_._Actinobacillus	Bacteria_._Firmicutes_._Clostridia_._Clostridiales_._Veillonellaceae_._Selenomonas	Bacteria_._Proteobacteria_._Gammaproteobacteria_._Pasteurellales_._Pasteurellaceae_._Aggregatibacter	Bacteria_._Bacteroidetes_._Flavobacteria_._Flavobacteriales_._Flavobacteriaceae_Unclassified	Bacteria_._Proteobacteria_._Betaproteobacteria_._Burkholderiales_Unclassified	Bacteria_._Proteobacteria_._Gammaproteobacteria_._Pasteurellales_._Pasteurellaceae_Unclassified
Min.	1.705	0	0	0.3009	0	0	0	0	0	0	0	0	0	0	0	0	0	0	0	0
1st Qu.	7.787	6.112	5.024	3.193	2.208	1.509	0.876	0.9034	0.9023	1.104	0.4006	0.4768	0.2008	0.7	0.4016	0.075	0.1004	0.4012	0.1003	0.2006
Median	12.27	11.08	8.804	6.121	4.922	5.817	3.614	2.513	2.306	2.608	1.652	1.903	0.8008	1.104	0.9059	0.7018	0.7004	0.6024	0.4004	0.5005
3rd Qu.	19.58	16.76	12.45	10.85	9.1	9.762	7.75	5.744	5.232	5.041	4.946	3.915	2.033	2.334	1.932	1.807	1.604	1.101	1.003	0.9293
Max.	46.03	33.23	25.1	37.41	37.58	21.8	25.38	29.35	31.09	30.76	17.27	13.19	21.26	13.78	12.83	8.945	12.02	7.2	8.325	9.619
Throat
	Bacteria_._Firmicutes_._Bacilli_._Lactobacillales_._Streptococcaceae_._Streptococcus	Bacteria_._Bacteroidetes_._Bacteroidia_._Bacteroidales_._Prevotellaceae_._Prevotella	Bacteria_._Firmicutes_._Clostridia_._Clostridiales_._Veillonellaceae_._Veillonella	Bacteria_._Proteobacteria_._Gammaproteobacteria_._Pasteurellales_._Pasteurellaceae_._Haemophilus	Bacteria_._Proteobacteria_._Betaproteobacteria_._Neisseriales_._Neisseriaceae_._Neisseria	Bacteria_._Fusobacteria_._Fusobacteria_._Fusobacteriales_._Fusobacteriaceae_._Fusobacterium	Bacteria_._Fusobacteria_._Fusobacteria_._Fusobacteriales_._Leptotrichiaceae_._Leptotrichia	Bacteria_._Actinobacteria_._Actinobacteria_._Actinomycetales_._Actinomycetaceae_._Actinomyces	Bacteria_._Bacteroidetes_._Bacteroidia_._Bacteroidales_._Porphyromonadaceae_._Porphyromonas	Bacteria_._Firmicutes_._Bacilli_._Bacillales_._Staphylococcaceae_._Gemella	Bacteria_._Firmicutes_._Clostridia_._Clostridiales_._Lachnospiraceae_._Moryella	Bacteria_._Firmicutes_._Bacilli_._Lactobacillales_._Carnobacteriaceae_._Granulicatella	Bacteria_._Firmicutes_._Clostridia_._Clostridiales_._Lachnospiraceae_._Oribacterium	Bacteria_._Proteobacteria_._Gammaproteobacteria_._Pasteurellales_._Pasteurellaceae_._Actinobacillus	Bacteria_._Bacteroidetes_._Flavobacteria_._Flavobacteriales_._Flavobacteriaceae_._Capnocytophaga	Bacteria_._Firmicutes_._Clostridia_._Clostridiales_._Lachnospiraceae_._Syntrophococcus	Bacteria_._Proteobacteria_._Epsilonproteobacteria_._Campylobacterales_._Campylobacteraceae_._Campylobacter	Bacteria_._Bacteroidetes_._Bacteroidia_._Bacteroidales_._Prevotellaceae_._Paraprevotella	Bacteria_._Firmicutes_._Clostridia_._Clostridiales_._Lachnospiraceae_Unclassified	Bacteria_._Firmicutes_._Clostridia_._Clostridiales_._Veillonellaceae_._Megasphaera
Min.	0.4004	0	0	0	0	0	0	0	0	0	0	0	0	0	0	0	0	0	0	0
1st Qu.	11.33	6.214	5.247	1.601	0.7009	1.601	1.304	2.035	0.3259	0.5267	0.3007	0.6005	0.6024	0.2007	0.1	0.3011	0.1002	0.2008	0.3001	0.1004
Median	21.84	10.18	8.379	3.707	2.456	3.862	2.915	3.604	1.403	1.304	0.8052	1.202	1.103	0.6045	0.2006	0.7035	0.5513	0.5023	0.6522	0.4018
3rd Qu.	33.92	16.76	11.47	7.555	7.528	7.879	6.803	6.528	4.521	2.82	2.279	2.004	1.708	1.778	0.7012	1.304	1.479	1.177	1.175	1.305
Max.	80.06	38.76	29.43	96.98	97.99	29.45	30.49	18.47	23.62	17.59	12.25	7.315	7.351	7.739	20.12	10.43	5.126	8.434	5.517	6.507
Tongue dorsum
	Bacteria_._Firmicutes_._Bacilli_._Lactobacillales_._Streptococcaceae_._Streptococcus	Bacteria_._Firmicutes_._Clostridia_._Clostridiales_._Veillonellaceae_._Veillonella	Bacteria_._Bacteroidetes_._Bacteroidia_._Bacteroidales_._Prevotellaceae_._Prevotella	Bacteria_._Proteobacteria_._Betaproteobacteria_._Neisseriales_._Neisseriaceae_._Neisseria	Bacteria_._Proteobacteria_._Gammaproteobacteria_._Pasteurellales_._Pasteurellaceae_._Haemophilus	Bacteria_._Fusobacteria_._Fusobacteria_._Fusobacteriales_._Fusobacteriaceae_._Fusobacterium	Bacteria_._Actinobacteria_._Actinobacteria_._Actinomycetales_._Actinomycetaceae_._Actinomyces	Bacteria_._Fusobacteria_._Fusobacteria_._Fusobacteriales_._Leptotrichiaceae_._Leptotrichia	Bacteria_._Bacteroidetes_._Bacteroidia_._Bacteroidales_._Porphyromonadaceae_._Porphyromonas	Bacteria_._Firmicutes_._Bacilli_._Lactobacillales_._Carnobacteriaceae_._Granulicatella	Bacteria_._Actinobacteria_._Actinobacteria_._Actinomycetales_._Micrococcaceae_._Rothia	Bacteria_._Proteobacteria_._Gammaproteobacteria_._Pasteurellales_._Pasteurellaceae_._Actinobacillus	Bacteria_._Firmicutes_._Clostridia_._Clostridiales_._Lachnospiraceae_._Oribacterium	Bacteria_._Firmicutes_._Clostridia_._Clostridiales_._Lachnospiraceae_._Moryella	Bacteria_._Proteobacteria_._Gammaproteobacteria_._Pasteurellales_._Pasteurellaceae_Unclassified	Bacteria_._Firmicutes_._Clostridia_._Clostridiales_._Lachnospiraceae_._Syntrophococcus	Bacteria_._Firmicutes_._Clostridia_._Clostridiales_._Lachnospiraceae_Unclassified	Bacteria_._Firmicutes_._Bacilli_._Bacillales_._Staphylococcaceae_._Gemella	Bacteria_._Proteobacteria_._Epsilonproteobacteria_._Campylobacterales_._Campylobacteraceae_._Campylobacter	Bacteria_._Bacteroidetes_._Bacteroidia_._Bacteroidales_._Prevotellaceae_._Paraprevotella
Min.	3	1.208	0.603	0	0	0	0.4	0	0	0	0	0	0	0	0	0	0	0	0	0
1st Qu.	10.31	8.12	5.636	1.129	2.762	1.706	2.402	0.5026	0.2005	1.102	0.1004	0.3993	0.7021	0.2008	0.4016	0.3013	0.2012	0.3015	0.1004	0.1006
Median	16.64	10.7	9.223	5.208	7.028	5.472	4.812	1.555	1.657	1.857	0.8996	1.004	1.253	0.5018	0.8032	0.7018	0.6024	0.7007	0.502	0.4012
3rd Qu.	25.71	15.04	14.02	13.87	12.64	11.6	9.298	4.484	5.829	3.214	2.28	2.102	1.809	1.403	1.502	1.302	1.205	1.205	1.102	0.8998
Max.	58.29	33.87	32.63	45.19	28.67	28.13	27.58	24	20.96	9.045	21.23	9.328	5.226	10.83	6.653	5.918	8.1	3.303	5.617	4.391
Vaginal introitus
	Bacteria_._Firmicutes_._Bacilli_._Lactobacillales_._Lactobacillaceae_._Lactobacillus	Bacteria_._Bacteroidetes_._Bacteroidia_._Bacteroidales_._Prevotellaceae_._Prevotella	Bacteria_._Actinobacteria_._Actinobacteria_._Bifidobacteriales_._Bifidobacteriaceae_._Gardnerella	Bacteria_._Firmicutes_._Clostridia_._Clostridiales_._Incertae_Sedis_XI_._Anaerococcus	Bacteria_._Actinobacteria_._Actinobacteria_._Coriobacteriales_._Coriobacteriaceae_._Atopobium	Bacteria_._Fusobacteria_._Fusobacteria_._Fusobacteriales_._Leptotrichiaceae_._Sneathia	Bacteria_._Firmicutes_._Clostridia_._Clostridiales_._Veillonellaceae_._Dialister	Bacteria_._Firmicutes_._Clostridia_._Clostridiales_._Incertae_Sedis_XI_._Peptoniphilus	Bacteria_._Proteobacteria_._Betaproteobacteria_._Burkholderiales_._Oxalobacteraceae_._Herbaspirillum	Bacteria_._Firmicutes_._Clostridia_._Clostridiales_._Veillonellaceae_._Megasphaera	Bacteria_._Firmicutes_._Clostridia_._Clostridiales_._Incertae_Sedis_XI_._Finegoldia	Bacteria_._Firmicutes_._Bacilli_._Lactobacillales_._Streptococcaceae_._Streptococcus	Bacteria_._Firmicutes_._Clostridia_._Clostridiales_._Ruminococcaceae_._Acetivibrio	Bacteria_._Proteobacteria_._Betaproteobacteria_._Burkholderiales_._Burkholderiaceae_._Burkholderia	Bacteria_._Firmicutes_._Clostridia_._Clostridiales_Unclassified	Bacteria_._Firmicutes_._Clostridia_._Clostridiales_._Lachnospiraceae_Unclassified	Bacteria_._Tenericutes_._Mollicutes_._Mycoplasmatales_._Mycoplasmataceae_._Ureaplasma	Bacteria_._Proteobacteria_._Gammaproteobacteria_._Xanthomonadales_._Xanthomonadaceae_._Stenotrophomonas	Bacteria_._Proteobacteria_._Epsilonproteobacteria_._Campylobacterales_._Campylobacteraceae_._Campylobacter	Bacteria_._Proteobacteria_._Gammaproteobacteria_._Pseudomonadales_._Pseudomonadaceae_._Pseudomonas
Min.	0.4008	0	0	0	0	0	0	0	0	0	0	0	0	0	0	0	0	0	0	0
1st Qu.	76.97	0	0	0	0	0	0	0	0	0	0	0	0	0	0	0	0	0	0	0
Median	93.33	0.2007	0	0.1002	0	0	0.1002	0.1	0	0	0.1003	0	0	0	0	0	0	0	0	0
3rd Qu.	97.81	2.329	0.5522	0.4002	0.02508	0	0.4258	0.4013	0.0251	0	0.3262	0.2005	0	0	0.1003	0	0.1003	0.1001	0	0.1003
Max.	99.8	58.74	73.47	27.88	20.98	32.26	12.15	8.317	7.715	10.11	8.225	9.519	15.08	8.735	17.29	18.89	5.321	8.024	9.447	1.809
Preterm baby stool
	Bacteria_Firmicutes_Clostridia_Clostridiales_Veillonellaceae_Veillonella	Bacteria_Proteobacteria_Gammaproteobacteria_Enterobacteriales_Enterobacteriaceae_Enterobacter	Bacteria_Proteobacteria_Gammaproteobacteria_Enterobacteriales_Enterobacteriaceae_Klebsiella	Bacteria_Proteobacteria_Gammaproteobacteria_Enterobacteriales_Enterobacteriaceae_Escherichia.Shigella	Bacteria_Proteobacteria_Gammaproteobacteria_Enterobacteriales_Enterobacteriaceae_Unclassified	Bacteria_Bacteroidetes_Bacteroidia_Bacteroidales_Bacteroidaceae_Bacteroides	Bacteria_Firmicutes_Bacilli_Lactobacillales_Enterococcaceae_Enterococcus	Bacteria_Firmicutes_Clostridia_Clostridiales_Clostridiaceae_Clostridium	Bacteria_Firmicutes_Bacilli_Lactobacillales_Streptococcaceae_Streptococcus	Bacteria_Proteobacteria_Gammaproteobacteria_Enterobacteriales_Enterobacteriaceae_Proteus	Bacteria_Firmicutes_Clostridia_Clostridiales_Peptostreptococcaceae_Sporacetigenium	Bacteria_Proteobacteria_Gammaproteobacteria_Enterobacteriales_Enterobacteriaceae_Citrobacter	Bacteria_Proteobacteria_Gammaproteobacteria_Enterobacteriales_Enterobacteriaceae_Serratia	Bacteria_Actinobacteria_Actinobacteria_Bifidobacteriales_Bifidobacteriaceae_Bifidobacterium	Bacteria_Proteobacteria_Gammaproteobacteria_Pseudomonadales_Pseudomonadaceae_Pseudomonas	Bacteria_Firmicutes_Bacilli_Bacillales_Staphylococcaceae_Staphylococcus	Bacteria_Firmicutes_Clostridia_Clostridiales_Incertae_Sedis_XI_Finegoldia	Bacteria_Proteobacteria_Gammaproteobacteria_Enterobacteriales_Enterobacteriaceae_Kluyvera	Bacteria_Firmicutes_Clostridia_Clostridiales_Veillonellaceae_Unclassified	Bacteria_Firmicutes_Clostridia_Clostridiales_Incertae_Sedis_XI_Anaerococcus
Min.	0	0	0	0	0.2002	0	0	0	0	0	0	0	0	0	0	0	0	0	0	0
1st Qu.	2.505	0.3503	0.05015	0	0.8251	0	0.3258	0	0.02505	0	0	0	0	0	0	0	0	0	0	0
Median	19.35	2.906	2.406	0.04995	5.664	0	1.05	0.1002	0.2507	0	0	0.05015	0	0	0	0.0501	0	0	0	0
3rd Qu.	30.77	32.57	20.69	2.349	10.19	0	2.054	5.461	0.626	0	0	1.077	0	0	0	0.1749	0.7244	0	0.07493	0.1499
Max.	65.33	46.84	76.35	66.47	27.05	63.5	34.67	15.58	22.88	27.66	21.28	14.59	14.19	8.517	10.29	6.313	4.208	4.208	1.404	1.003
Penis
	Bacteria_Actinobacteria_Actinobacteria_Actinomycetales_Corynebacteriaceae_Corynebacterium	Bacteria_Firmicutes_Clostridia_Clostridiales_Incertae_Sedis_XI_Anaerococcus	Bacteria_Firmicutes_Bacilli_Bacillales_Staphylococcaceae_Staphylococcus	Bacteria_Proteobacteria_Gammaproteobacteria_Enterobacteriales_Enterobacteriaceae_Klebsiella	Bacteria_Bacteroidetes_Bacteroidia_Bacteroidales_Prevotellaceae_Prevotella	Bacteria_Bacteroidetes_Bacteroidia_Bacteroidales_Porphyromonadaceae_Porphyromonas	Bacteria_Firmicutes_Clostridia_Clostridiales_Incertae_Sedis_XI_Unclassified	Bacteria_Firmicutes_Clostridia_Clostridiales_Incertae_Sedis_XI_Peptoniphilus	Bacteria_Actinobacteria_Actinobacteria_Actinomycetales_Propionibacteriaceae_Propionimicrobium	Bacteria_Firmicutes_Clostridia_Clostridiales_Veillonellaceae_Dialister	Bacteria_Firmicutes_Clostridia_Clostridiales_Incertae_Sedis_XI_Finegoldia	Bacteria_Firmicutes_Clostridia_Clostridiales_Incertae_Sedis_XI_Anaerosphaera	Bacteria_Firmicutes_Clostridia_Clostridiales_Veillonellaceae_Unclassified	Bacteria_Proteobacteria_Epsilonproteobacteria_Campylobacterales_Campylobacteraceae_Campylobacter	Bacteria_Proteobacteria_Betaproteobacteria_Unclassified	Bacteria_Actinobacteria_Actinobacteria_Actinomycetales_Microbacteriaceae_Zimmermannella	Bacteria_Actinobacteria_Actinobacteria_Actinomycetales_Actinomycetaceae_Mobiluncus	Bacteria_Actinobacteria_Actinobacteria_Actinomycetales_Propionibacteriaceae_Propionibacterium	Bacteria_Firmicutes_Bacilli_Lactobacillales_Aerococcaceae_Eremococcus	Bacteria_Firmicutes_Bacilli_Lactobacillales_Streptococcaceae_Streptococcus
Min.	0	0	0	0	0	0	0	0	0	0	0	0	0	0	0	0	0	0	0	0
1st Qu.	37.22	0.3765	0.2774	0	0	0	0	0.02505	0	0	0.1004	0	0	0	0	0	0	0.02508	0	0.1004
Median	68.89	1.762	2.058	0	0.1006	0	0.1005	0.3018	0	0.1003	0.401	0	0	0	0	0	0	0.101	0	0.1007
3rd Qu.	74.97	6.156	3.27	7.376	0.201	1.959	0.4788	3.142	0	0.4521	1.555	0.1756	1.256	0.0756	0	0.07538	0	0.553	0.2768	0.3764
Max.	92.97	42.24	71.29	27.57	33.77	14.11	15.83	6.956	22.19	11.45	5.04	9.548	4.724	7.214	11.45	10.46	5.723	1.911	3.421	1.707
Urine
	Bacteria_Actinobacteria_Actinobacteria_Actinomycetales_Corynebacteriaceae_Corynebacterium	Bacteria_Firmicutes_Bacilli_Bacillales_Staphylococcaceae_Staphylococcus	Bacteria_Firmicutes_Bacilli_Lactobacillales_Lactobacillaceae_Lactobacillus	Bacteria_Firmicutes_Bacilli_Lactobacillales_Streptococcaceae_Streptococcus	Bacteria_Actinobacteria_Actinobacteria_Bifidobacteriales_Bifidobacteriaceae_Gardnerella	Bacteria_Actinobacteria_Actinobacteria_Actinomycetales_Propionibacteriaceae_Propionibacterium	Bacteria_Firmicutes_Clostridia_Clostridiales_Incertae_Sedis_XI_Anaerococcus	Bacteria_Firmicutes_Clostridia_Clostridiales_Veillonellaceae_Veillonella	Bacteria_Firmicutes_Clostridia_Clostridiales_Incertae_Sedis_XI_Peptoniphilus	Bacteria_Proteobacteria_Gammaproteobacteria_Enterobacteriales_Enterobacteriaceae_Unclassified	Bacteria_Bacteroidetes_Bacteroidia_Bacteroidales_Prevotellaceae_Prevotella	Bacteria_Tenericutes_Mollicutes_Mycoplasmatales_Mycoplasmataceae_Mycoplasma	Bacteria_Firmicutes_Clostridia_Clostridiales_Veillonellaceae_Dialister	Unclassified_root	Bacteria_Bacteroidetes_Bacteroidia_Bacteroidales_Porphyromonadaceae_Porphyromonas	Bacteria_Firmicutes_Clostridia_Clostridiales_Incertae_Sedis_XI_Unclassified	Bacteria_Proteobacteria_Gammaproteobacteria_Enterobacteriales_Enterobacteriaceae_Cronobacter	Bacteria_Firmicutes_Bacilli_Bacillales_Staphylococcaceae_Gemella	Bacteria_Firmicutes_Clostridia_Clostridiales_Incertae_Sedis_XI_Finegoldia	Bacteria_Proteobacteria_Gammaproteobacteria_Enterobacteriales_Enterobacteriaceae_Escherichia.Shigella
Min.	0	0	0	0	0	0	0	0	0	0	0	0	0	0	0	0	0	0	0	0
1st Qu.	1.526	0.8027	0	0.5013	0	0.02533	0.1003	0	0	0	0	0	0	0.02503	0	0	0	0	0	0
Median	23.34	3.027	0.0499	2.645	0	0.5028	0.9	0.1004	0.201	0.0498	0.05	0	0.1003	0.2005	0	0	0	0.0499	0.0498	0.251
3rd Qu.	38.18	9.417	3.419	10.19	0.3015	3.014	2.682	0.6779	1.578	0.2006	0.2508	0	0.4761	1.187	0.2255	0.1005	0	1.001	0.4771	0.7485
Max.	71.56	69.18	88.06	24.15	47.31	29.36	27.78	38.28	18.63	44.9	20.76	25.96	14.74	7.337	11.23	7.271	16.04	6.206	9.027	7.064
Conjunctiva
	Bacteria_Actinobacteria_Actinobacteria_Actinomycetales_Corynebacteriaceae_Corynebacterium	Bacteria_Proteobacteria_Betaproteobacteria_Burkholderiales_Burkholderiaceae_Ralstonia	Bacteria_Firmicutes_Bacilli_Lactobacillales_Streptococcaceae_Streptococcus	Bacteria_Actinobacteria_Actinobacteria_Actinomycetales_Propionibacteriaceae_Propionibacterium	Bacteria_Actinobacteria_Actinobacteria_Actinomycetales_Micrococcaceae_Kocuria	Bacteria_Proteobacteria_Alphaproteobacteria_Rhizobiales_Methylobacteriaceae_Methylobacterium	Bacteria_Firmicutes_Bacilli_Lactobacillales_Leuconostocaceae_Weissella	Bacteria_Firmicutes_Bacilli_Bacillales_Bacillaceae_Bacillus	Bacteria_Firmicutes_Bacilli_Bacillales_Bacillaceae_Tumebacillus	Bacteria_Firmicutes_Bacilli_Lactobacillales_Lactobacillaceae_Lactobacillus	Bacteria_Proteobacteria_Betaproteobacteria_Neisseriales_Neisseriaceae_Simonsiella	Bacteria_Firmicutes_Bacilli_Bacillales_Staphylococcaceae_Staphylococcus	Bacteria_Firmicutes_Bacilli_Lactobacillales_Leuconostocaceae_Leuconostoc	Bacteria_Proteobacteria_Alphaproteobacteria_Rhodospirillales_Acetobacteraceae_Acetobacter	Bacteria_Actinobacteria_Actinobacteria_Actinomycetales_Unclassified	Bacteria_Proteobacteria_Alphaproteobacteria_Sphingomonadales_Sphingomonadaceae_Novosphingobium	Bacteria_Cyanobacteria_Cyanobacteria_Cyanobacteria_no_order_Chloroplast_Streptophyta	Bacteria_Proteobacteria_Alphaproteobacteria_Sphingomonadales_Sphingomonadaceae_Sphingomonas	Bacteria_Proteobacteria_Alphaproteobacteria_Sphingomonadales_Sphingomonadaceae_Zymomonas	Bacteria_Proteobacteria_Betaproteobacteria_Burkholderiales_Comamonadaceae_Delftia
Min.	0.3	0.2016	0	0	0	0	0	0	0	0	0	0.1006	0	0	0	0	0	0	0	0
1st Qu.	1.352	1.102	0.302	1.151	0	0.0504	0	0.7008	1.305	0	0	1.453	0	0	0.3002	0	0	0	0	0
Median	5.416	4.313	2.207	5.528	1.005	1.103	0	1.911	1.906	0.2006	0.2004	2.419	0	0	0.7028	0	0.1002	0.201	0	0
3rd Qu.	17.02	9.766	6.716	9.564	10	3.205	0.2506	4.959	4.715	0.6536	3.466	2.906	0.652	0	1.201	1.35	0.9536	0.5009	0	0.4504
Max.	75.2	36.31	46.73	21.72	32.26	44.1	41.61	12.2	9.228	36.85	15.02	6.727	12.15	13.96	3.6	8.3	4.714	8.1	4.618	3.912

## Sheet: Table S2 phylum
Anterior nares
	Bacteria_._Actinobacteria	Bacteria_._Firmicutes	Bacteria_._Proteobacteria	Bacteria_._Bacteroidetes	Bacteria_._Cyanobacteria	Bacteria_._Fusobacteria	Bacteria_._Deinococcus.Thermus	Unclassified_Bacteria	Unclassified_root	Bacteria_._Spirochaetes	Bacteria_._Acidobacteria	Bacteria_._Chloroflexi	Bacteria_._Synergistetes	Bacteria_._Tenericutes	Archaea_._Euryarchaeota	Bacteria_._OP10	Bacteria_._SR1	Bacteria_._Verrucomicrobia	Bacteria_._Gemmatimonadetes
Min.	2.8	1.101	0.1	0	0	0	0	0	0	0	0	0	0	0	0	0	0	0	0
1st Qu.	44.44	18.25	1.025	0.2002	0	0	0	0	0	0	0	0	0	0	0	0	0	0	0
Median	62.83	26.99	3.704	0.5505	0	0.1	0	0	0	0	0	0	0	0	0	0	0	0	0
3rd Qu.	74.01	37.97	8.454	1.501	0.1998	0.2748	0	0	0	0	0	0	0	0	0	0	0	0	0
Max.	98.5	94.3	74.03	14.5	14.91	6.6	4.605	0.3003	0.5005	0.3	0.3003	0.2002	0.1002	0.2002	0.1	0.1	0.1	0.1	0.0999
Buccal mucosa
	Bacteria_._Firmicutes	Bacteria_._Proteobacteria	Bacteria_._Bacteroidetes	Bacteria_._Fusobacteria	Bacteria_._Actinobacteria	Bacteria_._Cyanobacteria	Bacteria_._Spirochaetes	Unclassified_Bacteria	Bacteria_._TM7	Bacteria_._Synergistetes	Bacteria_._SR1
Min.	20.9	1.3	0.1	0	0	0	0	0	0	0	0
1st Qu.	46.52	15.36	1.898	0.2498	0.0999	0	0	0	0	0	0
Median	59.06	24.22	6.607	0.8	0.2	0	0	0	0	0	0
3rd Qu.	69.77	33.9	20.98	2.4	0.8504	0	0	0	0	0	0
Max.	98.1	76.4	55.06	22.52	14.51	5.506	1.3	0.2	0.1002	0.1	0.0999
Hard palate
	Bacteria_._Firmicutes	Bacteria_._Proteobacteria	Bacteria_._Bacteroidetes	Bacteria_._Actinobacteria	Bacteria_._Fusobacteria	Bacteria_._Spirochaetes	Bacteria_._Cyanobacteria	Unclassified_Bacteria	Bacteria_._Synergistetes	Bacteria_._Tenericutes	Bacteria_._TM7	Bacteria_._SR1	Bacteria_._Deinococcus.Thermus
Min.	18.94	0.1	0.2997	0.1	0.0999	0	0	0	0	0	0	0	0
1st Qu.	55.79	11.15	3.201	1	1.099	0	0	0	0	0	0	0	0
Median	66.65	17.64	5.903	2.5	2.7	0	0	0	0	0	0	0	0
3rd Qu.	76.98	23.93	9.807	5.3	5.046	0.1	0	0	0	0	0	0	0
Max.	97.3	63.7	31.5	34.47	21.5	3.908	11.5	0.6006	0.1998	0.1002	0.1	0.1001	0.1
Keratinized gingiva
	Bacteria_._Firmicutes	Bacteria_._Proteobacteria	Bacteria_._Bacteroidetes	Bacteria_._Actinobacteria	Bacteria_._Fusobacteria	Bacteria_._Spirochaetes	Unclassified_Bacteria	Bacteria_._Cyanobacteria	Bacteria_._TM7	Bacteria_._SR1	Bacteria_._Verrucomicrobia	Bacteria_._Acidobacteria	Bacteria_._Tenericutes	Bacteria_._Synergistetes	Bacteria_._Chloroflexi	Bacteria_._OP10	Bacteria_._Planctomycetes	Bacteria_._Deinococcus.Thermus
Min.	15.62	1.502	1	0.2	0.1	0	0	0	0	0	0	0	0	0	0	0	0	0
1st Qu.	46.99	10.7	7.5	2.8	1.8	0	0	0	0	0	0	0	0	0	0	0	0	0
Median	57.36	17.1	11.69	4.8	3.403	0	0	0	0	0	0	0	0	0	0	0	0	0
3rd Qu.	70.2	24.2	17.68	8.2	6.3	0.0999	0	0	0	0	0	0	0	0	0	0	0	0
Max.	93.5	48.95	36.24	44.84	23.4	1.001	0.3003	0.7	0.2004	0.1998	0.5	0.4	0.1001	0.1	0.2	0.1001	0.1	0.0999
Left antecubital fossa
	Bacteria_._Actinobacteria	Bacteria_._Firmicutes	Bacteria_._Proteobacteria	Bacteria_._Bacteroidetes	Bacteria_._Fusobacteria	Bacteria_._Cyanobacteria	Unclassified_Bacteria	Bacteria_._Deinococcus.Thermus	Bacteria_._Spirochaetes	Bacteria_._Acidobacteria	Bacteria_._Gemmatimonadetes	Bacteria_._Chloroflexi	Unclassified_root	Bacteria_._OP10	Bacteria_._Verrucomicrobia	Bacteria_._Tenericutes	Archaea_._Euryarchaeota	Bacteria_._OD1	Bacteria_._Synergistetes	Bacteria_._Planctomycetes
Min.	3.904	2.102	0.6	0.1001	0	0	0	0	0	0	0	0	0	0	0	0	0	0	0	0
1st Qu.	28.55	11.01	3.1	2.35	0.1	0	0	0	0	0	0	0	0	0	0	0	0	0	0	0
Median	49.8	19.4	7.4	4.4	0.4995	0.2	0	0	0	0	0	0	0	0	0	0	0	0	0	0
3rd Qu.	76	34.98	16.62	11.25	1.8	0.7492	0.1	0	0	0	0	0	0	0	0	0	0	0	0	0
Max.	96	93.6	71.17	36.76	13.3	34.97	1.198	4	1.5	0.5	1.001	0.7	1.2	0.501	0.3	0.501	0.6012	0.6006	0.6006	0.2
Left retroauricular crease
	Bacteria_._Actinobacteria	Bacteria_._Firmicutes	Bacteria_._Proteobacteria	Bacteria_._Bacteroidetes	Bacteria_._Cyanobacteria	Bacteria_._Fusobacteria	Unclassified_Bacteria	Unclassified_root	Bacteria_._Verrucomicrobia	Bacteria_._Deinococcus.Thermus	Bacteria_._Planctomycetes	Bacteria_._Spirochaetes	Bacteria_._Acidobacteria	Bacteria_._OP10	Bacteria_._Chloroflexi
Min.	4.7	0.5005	0	0	0	0	0	0	0	0	0	0	0	0	0
1st Qu.	54.9	6.206	0.3	0.1	0	0	0	0	0	0	0	0	0	0	0
Median	78.52	18.4	0.6006	0.3	0	0	0	0	0	0	0	0	0	0	0
3rd Qu.	90.3	34.83	1.9	0.9	0.1	0.1001	0	0	0	0	0	0	0	0	0
Max.	99	87.89	42.6	18.22	25.33	6.807	0.7992	0.8	1.602	0.8	0.5005	0.1	0.5	0.1001	0.1
Mid vagina
	Bacteria_._Firmicutes	Bacteria_._Actinobacteria	Bacteria_._Bacteroidetes	Bacteria_._Proteobacteria	Bacteria_._Fusobacteria	Bacteria_._Tenericutes	Bacteria_._Synergistetes	Unclassified_Bacteria
Min.	0.9	0	0	0	0	0	0	0
1st Qu.	93	0.0999	0.1	0.1	0	0	0	0
Median	97.9	0.3	0.2002	0.2	0	0	0	0
3rd Qu.	99.5	2.7	1	1.199	0	0.0999	0	0
Max.	100	95.9	51.3	52.2	36.4	6.1	0.6	0.1001
Palatine tonsils
	Bacteria_._Firmicutes	Bacteria_._Bacteroidetes	Bacteria_._Proteobacteria	Bacteria_._Fusobacteria	Bacteria_._Actinobacteria	Bacteria_._Spirochaetes	Bacteria_._Tenericutes	Bacteria_._Synergistetes	Bacteria_._TM7	Unclassified_Bacteria	Bacteria_._Cyanobacteria	Bacteria_._SR1	Bacteria_._Chloroflexi
Min.	16.62	0.5994	0.2997	0.2002	0	0	0	0	0	0	0	0	0
1st Qu.	30.92	12.94	6.75	8.9	2	0	0	0	0	0	0	0	0
Median	40.64	19.62	13.3	14.31	3.504	0.1001	0	0	0	0	0	0	0
3rd Qu.	50.62	26.96	22.15	19.5	6.456	0.6	0	0	0	0	0	0	0
Max.	95.3	53.45	61.04	41.78	29.93	14.61	2	1.199	0.5	0.5	0.8	0.6	0.1
Posterior fornix
	Bacteria_._Firmicutes	Bacteria_._Actinobacteria	Bacteria_._Bacteroidetes	Bacteria_._Fusobacteria	Bacteria_._Proteobacteria	Bacteria_._Tenericutes	Bacteria_._Cyanobacteria	Bacteria_._Synergistetes	Unclassified_Bacteria	Bacteria_._TM7	Bacteria_._Verrucomicrobia	Unclassified_root
Min.	0.6006	0	0	0	0	0	0	0	0	0	0	0
1st Qu.	98.5	0	0	0	0	0	0	0	0	0	0	0
Median	99.7	0.1	0.1	0	0.1	0	0	0	0	0	0	0
3rd Qu.	99.9	0.4	0.2	0	0.2	0	0	0	0	0	0	0
Max.	100	92.89	63.36	41.36	2.1	6.106	0.1001	0.1	0.1	0	0	0
Right antecubital fossa
	Bacteria_._Actinobacteria	Bacteria_._Firmicutes	Bacteria_._Proteobacteria	Bacteria_._Bacteroidetes	Bacteria_._Cyanobacteria	Bacteria_._Fusobacteria	Unclassified_Bacteria	Bacteria_._Deinococcus.Thermus	Bacteria_._Spirochaetes	Bacteria_._Acidobacteria	Bacteria_._Chloroflexi	Bacteria_._Verrucomicrobia	Bacteria_._Gemmatimonadetes	Bacteria_._Chlamydiae	Bacteria_._Synergistetes	Archaea_._Euryarchaeota	Bacteria_._SR1	Bacteria_._TM7
Min.	1.101	1.5	0.2002	0	0	0	0	0	0	0	0	0	0	0	0	0	0	0
1st Qu.	29.07	11.31	3.049	1.6	0	0	0	0	0	0	0	0	0	0	0	0	0	0
Median	56.2	21.6	8.1	4.3	0.2	0.2002	0	0	0	0	0	0	0	0	0	0	0	0
3rd Qu.	75.31	31.57	16.37	7.8	1.049	0.95	0.1001	0	0	0	0	0	0	0	0	0	0	0
Max.	97.9	88.99	71.4	43	89.4	13.4	2	4.595	1.7	1	1.5	0.5	0.3	0.1	0.1001	0.1	0.0999	0.0999
Right retroauricular crease
	Bacteria_._Actinobacteria	Bacteria_._Firmicutes	Bacteria_._Proteobacteria	Bacteria_._Bacteroidetes	Bacteria_._Cyanobacteria	Bacteria_._Fusobacteria	Unclassified_root	Unclassified_Bacteria	Bacteria_._Chloroflexi	Bacteria_._Deinococcus.Thermus	Bacteria_._OP10	Bacteria_._Gemmatimonadetes	Bacteria_._Acidobacteria	Archaea_._Euryarchaeota	Bacteria_._Chlamydiae	Bacteria_._Spirochaetes
Min.	0.1998	0.3	0	0	0	0	0	0	0	0	0	0	0	0	0	0
1st Qu.	45.9	7.908	0.2997	0.1	0	0	0	0	0	0	0	0	0	0	0	0
Median	74.5	19.6	0.6	0.2997	0	0	0	0	0	0	0	0	0	0	0	0
3rd Qu.	89.9	40.74	1.902	1	0.1	0.1001	0	0	0	0	0	0	0	0	0	0
Max.	99.2	98	60.26	24.3	8.4	9.69	1.2	1.4	1.8	0.5	0.3	0.3003	0.1001	0.3	0.1001	0.1001
Saliva
	Bacteria_._Firmicutes	Bacteria_._Bacteroidetes	Bacteria_._Proteobacteria	Bacteria_._Fusobacteria	Bacteria_._Actinobacteria	Bacteria_._Spirochaetes	Bacteria_._TM7	Unclassified_Bacteria	Bacteria_._Cyanobacteria	Bacteria_._SR1	Bacteria_._Tenericutes	Bacteria_._Synergistetes	Bacteria_._Lentisphaerae	Archaea_._Euryarchaeota	Bacteria_._Verrucomicrobia
Min.	20.3	8.809	3.003	0.4004	0.3996	0	0	0	0	0	0	0	0	0	0
1st Qu.	33.82	17.88	15.44	4.404	2.398	0	0	0	0	0	0	0	0	0	0
Median	41.6	23.14	20.69	6.71	3.4	0.2	0	0.0999	0	0	0	0	0	0	0
3rd Qu.	49.96	28.8	27.16	9.89	5.005	0.5	0.1001	0.1998	0	0	0	0	0	0	0
Max.	69.47	49.85	58.86	23.12	14.99	8.8	2.697	1.001	2.603	1.898	1	0.6	0.1	0.1	0.1
Stool
	Bacteria_._Bacteroidetes	Bacteria_._Firmicutes	Bacteria_._Proteobacteria	Bacteria_._Verrucomicrobia	Bacteria_._Actinobacteria	Unclassified_Bacteria	Bacteria_._Fusobacteria	Bacteria_._Tenericutes	Bacteria_._Lentisphaerae	Bacteria_._Synergistetes	Bacteria_._Cyanobacteria	Bacteria_._Spirochaetes
Min.	6.206	1.6	0	0	0	0	0	0	0	0	0	0
1st Qu.	54.55	13.89	0.4004	0	0	0	0	0	0	0	0	0
Median	69.3	25.07	1.499	0	0.1	0	0	0	0	0	0	0
3rd Qu.	83.18	40.2	3.6	0	0.2	0.0999	0	0	0	0	0	0
Max.	98.3	93.59	31.43	14.9	4.104	1.399	4.7	3.203	1.3	0.1001	0.1	0.1
Subgingival plaque
	Bacteria_._Bacteroidetes	Bacteria_._Firmicutes	Bacteria_._Actinobacteria	Bacteria_._Fusobacteria	Bacteria_._Proteobacteria	Bacteria_._Spirochaetes	Bacteria_._Synergistetes	Unclassified_Bacteria	Bacteria_._TM7	Bacteria_._Tenericutes	Bacteria_._SR1	Bacteria_._Cyanobacteria	Bacteria_._Chloroflexi	Bacteria_._Deinococcus.Thermus	Archaea_._Euryarchaeota
Min.	1.602	7.4	0.6006	0.2002	0.3003	0	0	0	0	0	0	0	0	0	0
1st Qu.	16.58	14.71	9.5	8	7.908	0	0	0	0	0	0	0	0	0	0
Median	24.1	19.6	16.38	16.8	12.4	0.7992	0	0	0	0	0	0	0	0	0
3rd Qu.	31.1	27.45	25.8	22.22	20.9	2.695	0.2002	0.1998	0	0	0	0	0	0	0
Max.	54.55	84	55.84	41.44	58.76	26.15	7.7	1.303	1.798	0.7014	0.2002	0.4004	0.2002	0.2002	0.1001
Supragingival plaque
	Bacteria_._Actinobacteria	Bacteria_._Firmicutes	Bacteria_._Proteobacteria	Bacteria_._Bacteroidetes	Bacteria_._Fusobacteria	Bacteria_._Spirochaetes	Unclassified_Bacteria	Bacteria_._Synergistetes	Bacteria_._TM7	Bacteria_._Cyanobacteria	Bacteria_._Tenericutes	Bacteria_._SR1	Bacteria_._Chloroflexi	Unclassified_root
Min.	3.097	8.408	0.7	0.3	0.1	0	0	0	0	0	0	0	0	0
1st Qu.	16.75	15.77	11.78	11.71	3.575	0	0	0	0	0	0	0	0	0
Median	23.85	20.9	18.25	18.42	10.81	0.0999	0	0	0	0	0	0	0	0
3rd Qu.	32.24	28.62	27.7	23.51	17.5	0.5	0.1998	0	0	0	0	0	0	0
Max.	66	65.63	67.17	41.2	38.08	12.5	1.9	1.9	0.4004	0.8	0.2	0.1002	0.3	0.1
Throat
	Bacteria_._Firmicutes	Bacteria_._Bacteroidetes	Bacteria_._Proteobacteria	Bacteria_._Fusobacteria	Bacteria_._Actinobacteria	Bacteria_._Spirochaetes	Bacteria_._TM7	Bacteria_._Tenericutes	Unclassified_Bacteria	Bacteria_._Synergistetes	Bacteria_._Cyanobacteria	Bacteria_._SR1	Bacteria_._Acidobacteria	Bacteria_._Verrucomicrobia	Bacteria_._Deinococcus.Thermus	Archaea_._Euryarchaeota
Min.	1	0.6	0.2997	0	0.1	0	0	0	0	0	0	0	0	0	0	0
1st Qu.	35.58	12.75	5.825	4.801	2.903	0	0	0	0	0	0	0	0	0	0	0
Median	46.63	18.38	11.65	9.295	5.1	0.0999	0	0	0	0	0	0	0	0	0	0
3rd Qu.	57.46	25.3	21.5	16.03	8.275	0.2747	0	0	0	0	0	0	0	0	0	0
Max.	89.21	44.64	98.1	34.57	22.4	7.5	0.3	0.7007	0.5	0.3	0.3996	0.2	0.3003	0.1001	0.1	0.0999
Tongue dorsum
	Bacteria_._Firmicutes	Bacteria_._Proteobacteria	Bacteria_._Bacteroidetes	Bacteria_._Fusobacteria	Bacteria_._Actinobacteria	Bacteria_._Spirochaetes	Unclassified_Bacteria	Bacteria_._TM7	Bacteria_._SR1	Bacteria_._Cyanobacteria	Bacteria_._Synergistetes	Bacteria_._Tenericutes
Min.	13.31	0.2	1.1	0.1	0.8008	0	0	0	0	0	0	0
1st Qu.	29.31	8.993	11.7	3.5	4.53	0	0	0	0	0	0	0
Median	39.15	20.09	16.4	9.05	7.5	0	0	0	0	0	0	0
3rd Qu.	52.48	32.67	21.55	16.21	12.68	0.0999	0.0999	0	0	0	0	0
Max.	82.5	60.56	41	36.7	30.6	1.401	0.2997	0.2	0.2997	0.1001	0.4004	0.1
Vaginal introitus
	Bacteria_._Firmicutes	Bacteria_._Actinobacteria	Bacteria_._Bacteroidetes	Bacteria_._Proteobacteria	Bacteria_._Fusobacteria	Bacteria_._Tenericutes	Unclassified_Bacteria	Bacteria_._Deinococcus.Thermus	Bacteria_._Synergistetes	Bacteria_._Spirochaetes
Min.	16.4	0	0	0	0	0	0	0	0	0
1st Qu.	83.42	0.1001	0.1	0.1	0	0	0	0	0	0
Median	96.35	0.4002	0.5997	0.5	0	0	0	0	0	0
3rd Qu.	98.8	2.649	2.978	2.3	0	0.125	0	0	0	0
Max.	100	74.4	59.8	22.28	32.5	5.3	0.1	0.2	0.1001	0.1
Preterm baby stool
	Bacteria_Proteobacteria	Bacteria_Firmicutes	Bacteria_Bacteroidetes	Bacteria_Actinobacteria
Min.	33.3	2.202	0	0
1st Qu.	34.89	20.61	0	0
Median	56.25	36.1	0	0.4499
3rd Qu.	67.58	54.9	0	1.201
Max.	82.9	66.4	63.96	8.9
Penis
	Bacteria_Actinobacteria	Bacteria_Firmicutes	Bacteria_Proteobacteria	Bacteria_Bacteroidetes	Unclassified_Bacteria	Bacteria_Fusobacteria	Unclassified_root	Bacteria_Gemmatimonadetes	Bacteria_Cyanobacteria	Bacteria_Synergistetes	Bacteria_Deinococcus.Thermus	Bacteria_Verrucomicrobia	Bacteria_OD1
Min.	1.902	3.1	0	0	0	0	0	0	0	0	0	0	0
1st Qu.	38.54	5.822	1.25	0.1251	0	0	0	0	0	0	0	0	0
Median	69.08	16.66	4.402	0.7503	0	0.09995	0	0	0	0	0	0	0
3rd Qu.	82.72	39.35	17.05	7.833	0.1752	0.2501	0	0	0	0	0	0	0
Max.	94.6	76.88	28.1	41.84	1.5	0.9009	1.602	0.9009	0.4	0.4004	0.2	0.1001	0.1
Urine
	Bacteria_Firmicutes	Bacteria_Actinobacteria	Bacteria_Proteobacteria	Bacteria_Bacteroidetes	Bacteria_Tenericutes	Bacteria_Fusobacteria	Unclassified_root	Unclassified_Bacteria	Bacteria_OD1	Unclassified_Archaea	Bacteria_Cyanobacteria	Bacteria_Acidobacteria	Bacteria_Nitrospira	Bacteria_Chlamydiae	Archaea_Euryarchaeota
Min.	3.2	4.096	0	0	0	0	0	0	0	0	0	0	0	0	0
1st Qu.	24.99	24.92	1.201	0.1999	0	0.02498	0.1	0.125	0	0	0	0	0	0	0
Median	46.68	37.27	7.651	0.8008	0	0.2002	0.2001	0.3502	0	0	0	0	0	0	0
3rd Qu.	59.65	44.46	12.31	5.77	0	1.026	1.25	0.7496	0.075	0.07493	0	0	0	0	0
Max.	93.61	71.87	67.8	28.03	25.67	11.2	7.508	3.504	0.2002	0.2002	0.4004	0.3003	0.3003	0.2002	0.1
Conjunctiva
	Bacteria_Actinobacteria	Bacteria_Firmicutes	Bacteria_Proteobacteria	Bacteria_Cyanobacteria	Bacteria_Bacteroidetes	Bacteria_Acidobacteria	Bacteria_Deinococcus.Thermus	Unclassified_Bacteria	Bacteria_Chloroflexi	Bacteria_Spirochaetes	Bacteria_Planctomycetes	Bacteria_Fibrobacteres	Bacteria_Fusobacteria	Bacteria_TM7	Bacteria_Gemmatimonadetes	Unclassified_root	Bacteria_Tenericutes	Bacteria_OP10
Min.	3.996	4.805	2.102	0	0	0	0	0	0	0	0	0	0	0	0	0	0	0
1st Qu.	23.3	19.23	21.85	0.1999	0.3504	0	0	0	0	0	0	0	0	0	0	0	0	0
Median	29.73	25.77	24.88	1.001	0.5005	0	0	0.2	0	0	0	0	0	0	0	0	0	0
3rd Qu.	46.68	37.27	30.93	3.252	2.249	0.5001	0.6498	0.7002	0.1502	0	0	0	0	0	0	0	0	0
Max.	76.78	63.74	67.73	7.8	5.506	2.498	2.202	1.3	2.603	1.798	0.9009	2.098	1.301	0.9	0.3996	0.2	0.1001	0.0999

## Sheet: Table S3
	No of repeat subjects	Mean of time intervals (days)	SD of time intervals (days)	Similarity between visits (Spearman corr. coeff.)	Similarity between visits (Spearman corr. Coeff. P value)	Correlation of time interval and community stability (Spearman corr. coeff.)	Correlation of time interval and community stability (Spearman corr. coeff. P value)
Anterior nares	48	210.208	58.1736	0.399119	0.009	-0.1	0.677
Keratinized gingiva	84	200.345	59.9127	0.6686	0	-0.2	0.128
Buccal mucosa	76	196.645	65.1253	0.686482	0	-0.2	0.068
Hard palate	71	203.958	61.4688	0.722297	0	-0.1	0.355
Left antecubital fossa	13	225.385	34.925	-0.0712718	0.173	-0.2	0.426
Left retroauricular crease	50	196.04	62.0572	0.23126	0.244	-0.3	0.02
Mid vagina	31	216.226	67.1554	0.0944069	0.348	-0.1	0.471
Palatine tonsils	85	205.118	65.923	0.677583	0	-0.2	0.146
Posterior fornix	28	213.25	69.1695	0.221716	0.453	-0.1	0.661
Right antecubital fossa	20	222.75	34.3663	-0.0732014	0.222	0	0.937
Right retroauricular crease	60	202.183	53.463	0.210884	0.257	-0.1	0.287
Saliva	74	202.608	57.2229	0.761361	0	-0.1	0.653
Stool	96	204.625	60.5745	0.715277	0	-0.1	0.316
Subgingival plaque	87	206.977	59.6953	0.638429	0	0	0.768
Supragingival plaque	92	207.283	64.2461	0.699149	0	-0.1	0.325
Throat	75	203.253	63.3664	0.718811	0	-0.3	0.01
Tongue dorsum	94	206.936	63.5621	0.796518	0	-0.1	0.455
Vaginal introitus	29	220.103	73.1458	0.165721	0.077	-0.1	0.557

## Sheet: Table S4
	HMP stool	twin study stool	HMP saliva	Chinese saliva
No of samples	135	154	182	45
Age (years)	18-40	21–32	18-40	18 - 22
16s rDNA region	27F - 534R	8F - 385R	515 F- 907R	357F - 926R
DNA extraction	Mo Bio PowerSoil DNA Isolation Kit	BioSpec Products	Mo Bio PowerSoil DNA Isolation Kit	Proteinase K/SDS
Sequencing platform	454 GS Titanium	454 FLX	454 GS Titanium	454 GS Titanium
Read length (m ± sd bp)	445 ± 89	208 ± 68	461 ± 87	400
Read depth (m ± sd bp)	8490 ±8308	3984 ± 232	7336 ± 4083	9458
